# Supplementary material for: Cluster analysis of replicated alternative polyadenylation data using canonical correlation analysis
Source: BMC Genomics. 2019 Jan 22;20:75. doi: 10.1186/s12864-019-5433-7 (PMC6343338; doi:10.1186/s12864-019-5433-7)
Supplement: Supplementary file 2 — Hub genes for all gene modules obtained from PASCCA (XLSX 107 kb) [file 12864_2019_5433_MOESM2_ESM.xlsx]

## Sheet: readme
This file records hub genes for all modules obtained from PASCCA. Hub genes for a module were defined as genes with correlation values with the respective module larger than 0.7. Each sheet is one module. Each line is one gene, and the total PAT number in each sample of that gene is provided.

## Sheet: turquoise
gene	correlation	dry_seed1	dry_seed2	dry_seed3	endosperm1	endosperm2	endosperm3	imbibed_seed1	imbibed_seed2	imbibed_seed3	shoot1	shoot2	shoot3	leaf_20days1	leaf_20days2	leaf_20days3	leaf_60days1	leaf_60days2	leaf_60days3	stem_60days1	stem_60days2	stem_60days3	root_5days1	root_5days2	root_5days3	root_60days1	root_60days2	root_60days3	husk1	husk2	husk3	anther1	anther2	anther3	mature_pollen1	mature_pollen2	mature_pollen3	pistil1	pistil2	pistil3	embryo1	embryo2
LOC_Os03g40010	0.923019	1310	1118	1224	1008	950	750	492	523	514	322	311	252	328	277	253	350	389	336	450	368	354	249	187	221	201	207	222	198	198	193	189	162	143	68	236	210	454	333	351	1534	1176
LOC_Os10g10990	0.912932	7	0	0	0	0	0	0	1	3	0	0	1	0	1	0	0	0	0	0	1	0	2	1	0	1	0	0	4	1	1	3	0	1	0	15	0	2	1	0	0	0
LOC_Os06g43940	0.907731	44	51	60	40	64	66	34	59	68	27	23	38	51	37	49	19	24	29	32	35	28	27	23	23	13	8	6	17	8	21	24	29	27	0	53	17	26	33	21	24	22
LOC_Os07g40790	0.906178	138	107	103	87	90	114	106	122	99	40	53	35	19	24	22	37	28	37	76	44	40	60	57	54	47	40	34	38	79	46	32	27	31	0	4	23	72	62	72	248	237
LOC_Os03g21990	0.896439	42	55	58	47	64	50	6	8	18	4	8	1	9	8	4	3	4	12	4	5	5	9	6	6	7	5	7	5	12	7	8	5	4	0	0	2	10	9	8	24	61
LOC_Os03g52280	0.895861	19	13	14	21	8	27	10	10	18	3	2	3	10	15	13	10	7	21	7	5	6	5	6	6	1	2	2	7	4	8	5	5	1	0	23	1	4	3	2	9	11
LOC_Os01g13730	0.884214	5	1	0	5	8	1	0	0	0	0	0	0	0	0	0	0	0	0	0	1	0	3	1	1	1	0	0	2	7	3	0	0	0	0	0	0	0	0	0	3	2
LOC_Os05g43680	0.883951	61	93	90	39	73	73	24	64	39	18	10	10	24	22	13	26	30	24	22	17	15	16	14	14	21	6	13	17	17	11	20	27	20	0	19	14	20	33	35	69	63
LOC_Os05g43770	0.878182	118	127	193	116	115	113	88	121	132	1	0	4	3	8	3	6	3	6	8	10	17	21	28	25	22	20	28	1	0	6	13	18	16	0	4	14	16	13	11	166	179
LOC_Os01g51390	0.87631	135	166	142	203	179	153	219	237	205	40	26	29	20	29	36	50	43	68	51	48	45	27	33	31	44	38	29	35	22	28	37	42	45	0	27	55	75	58	62	146	146
LOC_Os09g27240	0.868624	5	4	8	6	20	2	0	3	3	0	0	1	0	0	0	1	0	1	0	0	0	0	0	0	0	0	0	0	0	0	2	2	1	0	0	0	0	0	0	1	1
LOC_Os08g01350	0.866655	41	27	46	34	14	25	14	6	8	1	0	3	0	0	0	2	0	1	1	1	1	3	1	1	2	2	0	2	0	2	5	0	3	0	0	0	2	0	1	21	21
LOC_Os05g30140	0.866262	54	69	65	44	73	70	88	98	153	49	43	44	73	59	29	51	53	56	28	30	24	35	39	47	23	26	35	25	28	28	19	16	15	0	4	15	37	37	47	64	56
LOC_Os02g10600	0.865009	8	1	2	55	14	18	6	4	8	0	5	9	2	5	4	3	5	3	1	5	7	1	2	6	3	4	1	9	5	8	1	7	7	0	0	0	3	5	5	43	34
LOC_Os05g06980	0.858818	44	63	135	94	76	112	53	112	62	15	30	18	27	33	20	51	47	43	39	43	34	43	59	36	87	50	41	32	30	21	27	18	25	0	27	25	28	26	30	79	70
LOC_Os01g16550	0.858427	7	4	5	10	31	16	2	3	3	1	1	0	2	0	0	1	1	1	0	0	1	4	1	0	0	1	0	1	1	1	0	0	2	0	0	0	0	0	1	9	8
LOC_Os10g31520	0.855687	93	105	57	82	59	121	64	87	36	41	42	43	24	29	20	41	36	18	35	33	28	68	49	44	50	30	23	29	56	38	36	27	34	0	42	8	66	66	63	89	87
LOC_Os04g42580	0.852208	197	159	201	205	28	137	114	98	138	33	35	43	15	13	32	27	30	25	46	55	64	48	46	54	35	40	30	68	85	67	16	9	20	0	0	3	45	39	60	270	263
LOC_Os01g56600	0.851042	184	246	274	207	272	238	252	337	309	89	82	96	133	79	158	128	134	132	114	126	118	143	137	146	137	130	133	116	118	91	77	80	78	53	103	99	53	75	78	204	180
LOC_Os09g02810	0.850254	84	69	45	32	50	76	32	49	26	10	10	14	14	26	14	16	21	21	28	26	28	17	19	23	17	14	7	28	30	37	23	24	12	0	8	41	54	43	54	115	121
LOC_Os04g57320	0.849066	29	55	25	34	39	33	58	59	73	12	17	23	49	70	55	52	72	89	19	21	25	9	12	11	16	14	16	14	20	9	11	28	30	0	0	0	11	16	14	40	35
LOC_Os05g10670	0.846135	57	33	38	82	70	48	27	25	65	12	4	5	0	3	3	4	4	10	19	15	18	2	1	4	3	2	0	5	6	10	7	14	14	0	0	15	35	34	31	61	85
LOC_Os12g21500	0.843579	127	76	119	90	115	87	109	97	158	59	48	60	27	52	38	36	56	58	76	83	83	82	92	91	65	55	82	45	39	54	33	41	40	8	46	10	89	77	67	167	171
LOC_Os03g29260	0.839336	22	16	31	21	20	34	43	36	34	5	2	2	2	0	3	5	4	7	10	20	18	7	12	13	10	8	7	11	9	15	5	4	2	0	0	0	21	4	12	21	25
LOC_Os01g46380	0.838217	2	0	8	0	0	0	0	1	0	0	0	0	0	0	0	0	0	0	0	0	0	0	0	0	0	0	0	3	5	0	0	0	0	0	0	0	0	0	0	3	8
LOC_Os02g52470	0.837685	76	52	65	53	107	59	19	29	8	4	7	1	7	5	6	5	9	7	7	7	7	3	3	7	9	5	7	7	6	8	23	16	17	0	19	12	14	15	15	60	75
LOC_Os03g10140	0.836766	8	20	11	2	8	9	2	1	0	1	2	2	0	0	0	1	0	0	0	0	0	1	1	1	2	2	1	4	7	2	4	2	6	0	0	1	1	1	2	7	12
LOC_Os01g73760	0.836563	41	40	34	40	28	32	5	12	18	5	2	6	12	5	7	8	12	6	8	7	7	7	3	7	10	16	11	13	7	8	4	3	2	0	0	1	12	12	12	27	22
LOC_Os07g08960	0.833096	0	7	9	2	8	11	16	10	5	11	7	8	15	29	15	19	41	27	10	18	10	3	6	0	7	3	1	9	7	8	9	8	11	0	0	5	12	9	11	3	4
LOC_Os08g45040	0.832639	8	4	5	8	11	14	5	3	3	0	0	1	0	0	0	1	0	1	0	0	1	0	1	1	1	1	2	1	0	2	1	1	0	0	0	0	1	0	1	4	8
LOC_Os08g38890	0.828488	0	0	3	0	0	5	0	5	3	4	1	1	0	0	0	1	0	0	0	3	1	3	4	3	1	2	0	5	2	5	1	1	0	0	0	0	4	1	0	1	3
LOC_Os10g10434	0.818711	0	0	0	8	6	0	0	0	5	0	1	0	0	0	0	1	0	0	0	0	1	0	0	1	4	2	3	0	0	0	1	0	0	0	0	0	0	0	1	3	0
LOC_Os08g01859	0.811342	7	8	3	3	3	9	10	7	3	1	2	1	3	3	0	3	6	2	5	5	1	6	8	6	1	2	3	1	2	5	5	2	3	0	0	3	0	1	3	3	10
LOC_Os02g47110	0.80978	116	81	86	60	93	55	195	217	179	19	20	14	20	26	10	13	26	12	21	22	14	9	17	11	46	53	40	41	51	19	5	11	12	0	8	11	19	31	17	60	53
LOC_Os03g46100	0.809222	25	19	15	0	6	0	6	1	10	0	0	0	0	0	0	0	0	0	0	0	0	0	0	0	0	0	0	0	0	0	0	0	0	0	0	0	0	0	0	0	2
LOC_Os05g48800	0.808501	3	13	0	0	3	0	3	2	0	0	0	0	0	0	0	0	0	0	0	0	0	0	0	0	0	0	0	1	0	0	1	0	0	0	0	0	0	0	0	4	2
LOC_Os04g40980	0.804248	10	11	4	5	11	4	0	1	3	0	0	0	0	0	0	0	0	0	0	0	0	0	0	0	0	0	0	0	0	0	1	0	0	0	0	0	0	0	0	4	5
LOC_Os07g09580	0.803577	235	238	190	179	241	183	104	85	91	57	51	80	75	92	103	109	107	82	110	87	92	75	53	56	80	73	69	102	61	87	76	70	85	46	95	84	100	101	98	215	236
LOC_Os12g05180	0.803084	0	0	2	10	0	7	5	13	5	0	0	0	0	1	4	0	1	1	0	0	1	1	0	0	4	2	1	2	2	1	2	1	1	0	0	0	0	3	4	3	7
LOC_Os05g15370	0.801145	74	40	46	55	67	63	79	39	73	23	28	26	12	8	6	2	6	7	30	19	30	47	33	37	33	27	27	29	33	23	6	5	11	0	0	11	38	28	29	104	78
LOC_Os01g43030	0.800736	143	79	35	55	76	66	5	4	5	1	4	2	3	4	0	2	2	4	0	2	4	8	3	0	1	2	6	4	5	3	3	1	5	0	0	0	1	6	2	55	79
LOC_Os08g05490	0.79969	2	11	18	5	0	13	16	26	3	11	8	24	10	5	3	7	10	7	11	6	7	24	15	21	18	11	7	28	6	13	13	14	7	0	27	10	20	14	20	1	9
LOC_Os09g01590	0.799263	47	68	49	68	78	59	16	29	29	22	25	16	41	33	15	21	27	27	32	34	35	22	22	18	21	13	9	22	21	18	14	12	10	0	0	37	12	11	18	45	65
LOC_Os07g08170	0.795869	5	1	4	10	11	12	10	1	5	1	1	1	0	0	8	0	1	2	0	0	1	1	2	0	2	2	0	5	3	2	0	1	3	0	0	0	0	1	4	7	14
LOC_Os01g12670	0.795429	42	29	30	19	28	23	6	11	8	3	2	0	9	0	13	1	1	3	1	3	4	0	0	1	0	1	0	5	1	0	16	6	12	0	0	0	2	2	1	42	35
LOC_Os07g47580	0.79509	5	20	8	13	6	19	23	25	39	4	10	8	7	8	8	17	10	9	7	22	20	16	15	12	12	10	11	17	9	15	5	10	3	0	53	37	20	26	21	13	11
LOC_Os01g40250	0.794396	83	61	75	32	59	26	50	49	31	19	18	16	29	18	14	25	27	33	23	28	24	50	33	44	32	28	26	39	28	27	28	25	26	0	0	7	94	64	68	106	79
LOC_Os09g03610	0.794118	7	11	23	6	8	14	14	13	10	7	5	9	17	8	4	28	33	34	17	20	18	2	4	6	9	5	12	3	14	8	7	8	2	0	0	7	15	6	15	22	9
LOC_Os05g25040	0.793893	2	4	0	2	6	4	0	2	0	0	0	0	0	0	0	0	0	0	0	0	0	0	0	0	1	0	0	0	0	0	0	0	0	0	15	0	0	0	0	4	4
LOC_Os02g27400	0.793622	5	8	8	3	6	0	0	0	0	0	0	0	0	0	0	0	0	0	0	0	0	1	0	0	0	0	0	1	0	1	0	0	0	0	0	0	2	0	0	1	3
LOC_Os04g01480	0.79061	25	43	40	19	25	17	21	25	34	10	22	24	12	15	17	18	16	10	19	18	15	40	39	29	37	29	20	18	16	18	11	18	10	0	11	7	21	43	42	45	38
LOC_Os08g05480	0.786165	186	160	165	232	311	253	26	13	21	27	24	25	5	9	11	6	13	19	45	56	52	37	32	23	12	13	11	17	22	26	3	1	1	0	0	0	12	5	7	121	156
LOC_Os12g14930	0.7806	32	36	39	0	0	0	21	7	3	0	0	0	0	0	0	0	0	0	0	0	0	2	0	0	1	0	0	0	0	0	0	1	0	0	0	0	1	0	1	0	4
LOC_Os02g58090	0.77919	2	0	0	0	0	0	2	0	0	0	1	0	0	0	0	2	1	0	0	0	0	0	1	0	0	1	0	0	2	1	0	0	0	0	0	0	1	1	0	6	22
LOC_Os08g31810	0.777778	1256	956	977	713	687	780	723	718	655	155	202	168	171	131	150	193	226	218	686	692	713	299	237	292	414	403	305	339	408	394	196	183	232	160	72	549	811	655	635	1686	1738
LOC_Os03g50330	0.776896	29	32	24	39	34	33	34	52	39	25	23	23	39	28	46	20	40	22	22	29	20	24	21	28	16	39	32	34	31	43	21	28	23	0	0	6	27	35	30	37	36
LOC_Os05g49730	0.776758	174	170	123	119	174	155	238	209	301	4	2	6	0	0	0	1	4	4	0	1	0	1	0	0	1	3	1	10	16	18	0	4	6	0	0	0	18	7	8	252	255
LOC_Os05g04370	0.774619	19	19	27	15	14	7	16	15	5	7	10	4	15	6	14	3	7	5	15	9	15	10	7	10	7	4	8	11	13	15	5	7	7	0	15	14	18	13	17	19	24
LOC_Os02g17390	0.772346	3	8	3	13	3	9	0	0	0	0	2	3	2	4	3	1	4	6	4	3	4	9	4	6	10	8	11	0	1	1	2	1	1	0	0	0	0	1	2	1	5
LOC_Os09g04960	0.770451	2	3	0	10	6	1	6	12	5	0	1	4	3	6	0	2	3	0	2	1	2	0	1	0	0	1	1	1	3	4	1	1	5	0	0	0	4	1	3	4	1
LOC_Os04g32350	0.768934	57	69	52	90	90	70	42	70	57	33	32	37	20	36	29	55	42	50	48	43	53	53	46	50	41	26	25	54	40	33	60	66	74	0	76	89	42	49	49	73	85
LOC_Os04g57739	0.767883	142	124	63	100	87	91	82	74	83	10	12	12	0	1	4	1	2	1	2	3	1	15	13	6	4	7	4	6	12	5	14	15	16	0	0	1	49	24	33	136	121
LOC_Os05g27940	0.767113	294	541	473	405	367	494	469	955	465	263	277	319	114	146	113	145	145	98	196	185	211	494	577	400	468	304	257	240	196	216	180	175	181	68	130	262	283	327	389	771	720
LOC_Os10g30944	0.76296	10	15	19	8	0	7	11	8	5	12	16	10	27	13	20	23	9	26	12	12	5	12	12	15	13	10	18	6	5	8	8	4	5	0	0	0	5	9	6	6	10
LOC_Os05g41970	0.759697	8	0	11	5	6	1	6	5	16	0	0	0	0	0	0	0	0	0	0	0	0	0	0	0	0	0	0	0	0	0	0	0	0	0	0	0	0	0	0	0	0
LOC_Os03g58690	0.75925	0	0	2	0	0	0	0	0	0	0	0	0	0	0	0	0	1	0	0	0	0	0	0	0	0	0	0	0	0	0	0	0	0	0	27	0	0	0	0	0	0
LOC_Os06g46400	0.75829	135	97	105	76	81	66	84	84	42	65	44	55	55	70	74	71	86	57	68	60	61	43	56	42	48	41	35	58	64	56	80	65	65	0	34	88	119	81	63	151	121
LOC_Os03g10780	0.758213	10	4	18	13	22	23	11	7	5	8	1	4	3	0	8	8	15	12	7	9	8	7	4	5	14	7	13	5	3	2	12	13	11	0	0	5	2	6	8	18	17
LOC_Os01g22600	0.758203	270	223	188	226	210	257	59	83	88	20	13	12	114	102	87	150	131	121	78	100	77	19	25	18	33	32	25	55	42	51	51	70	70	30	69	75	40	84	83	300	267
LOC_Os06g23870	0.756693	10	5	4	3	6	0	0	0	3	0	0	0	5	0	0	1	0	1	0	0	0	0	0	0	1	0	0	0	3	0	0	0	0	0	0	0	1	1	1	3	0
LOC_Os04g56480	0.756594	0	0	12	23	14	9	14	13	5	15	14	9	14	12	8	24	22	20	6	9	11	7	11	11	15	19	20	8	5	8	6	10	8	0	0	5	6	5	4	15	5
LOC_Os03g03140	0.755477	2	0	1	0	0	0	0	0	0	0	0	0	0	0	0	0	0	0	0	0	3	1	0	0	0	0	0	3	0	0	0	0	0	0	0	19	0	1	0	0	1
LOC_Os02g34730	0.75197	10	17	18	2	6	31	13	24	16	1	1	2	3	1	0	0	3	3	1	1	1	2	0	4	1	2	5	2	0	2	4	1	4	0	0	0	3	0	2	1	1
LOC_Os02g57510	0.748349	0	11	8	0	20	11	2	0	0	0	0	0	0	0	0	0	0	0	0	0	0	0	0	1	0	0	0	0	0	0	0	1	0	0	0	0	0	0	0	3	3
LOC_Os01g56640	0.748194	7	4	8	0	11	0	5	0	0	0	2	0	0	0	1	1	0	0	2	0	0	1	0	2	0	0	1	0	0	0	1	2	0	0	0	0	0	2	2	10	9
LOC_Os12g04740	0.747857	7	11	7	8	22	22	26	31	18	22	17	11	0	4	3	4	5	8	7	15	7	24	28	29	16	15	24	14	13	11	4	6	5	0	0	0	19	29	18	19	22
LOC_Os07g13460	0.746767	10	1	3	8	8	2	2	4	16	1	2	0	0	0	0	0	1	0	1	2	1	1	0	1	1	0	1	0	2	2	2	4	1	0	0	0	0	2	2	4	7
LOC_Os03g53700	0.746655	5	7	1	3	3	3	5	1	3	1	1	1	3	1	3	1	1	0	4	1	2	5	4	6	5	0	1	8	1	2	4	4	3	0	0	1	0	1	0	1	2
LOC_Os11g36830	0.74657	15	3	11	0	6	9	0	1	0	1	0	1	0	0	0	0	2	2	1	2	1	2	3	2	0	1	0	1	1	0	0	1	1	0	0	0	0	0	1	18	6
LOC_Os02g37920	0.745047	17	25	18	5	6	11	3	1	3	0	0	0	0	0	0	0	0	0	1	1	2	1	1	0	0	1	0	1	3	2	4	1	3	0	0	0	2	8	7	27	24
LOC_Os07g36090	0.744443	101	71	114	55	64	72	96	93	101	29	35	27	32	28	38	45	42	31	41	41	43	74	92	82	64	43	41	20	30	52	52	30	33	0	72	10	58	48	58	137	131
LOC_Os09g35690	0.744239	211	242	230	292	336	363	53	49	60	100	101	89	34	47	31	111	104	110	62	47	49	55	47	44	43	20	19	28	28	31	8	16	16	0	15	37	10	9	11	174	147
LOC_Os04g39160	0.744041	3	0	1	0	11	2	3	1	0	0	0	0	0	0	0	0	0	0	0	0	0	0	0	0	0	0	0	0	0	0	0	1	1	0	0	0	0	0	2	6	0
LOC_Os02g43930	0.739796	653	847	904	1007	922	894	1450	1677	1782	221	192	161	217	215	268	306	344	353	656	672	704	226	215	243	434	369	445	329	325	354	421	515	498	190	248	585	615	698	655	908	897
LOC_Os02g57924	0.73907	184	186	93	153	67	97	114	144	117	52	47	54	65	54	60	81	65	50	51	49	53	52	47	45	58	35	34	109	103	68	150	111	97	0	107	17	144	94	116	171	173
LOC_Os06g16280	0.737388	0	0	4	0	0	0	0	1	10	1	0	0	2	0	0	0	0	1	0	2	0	1	2	1	0	2	0	0	0	0	0	1	2	0	0	0	0	1	1	0	2
LOC_Os06g30179	0.735792	2	0	8	10	0	14	0	1	0	0	0	0	0	0	0	0	0	0	0	0	0	0	0	0	0	0	0	0	0	0	0	1	0	0	0	0	0	1	0	6	1
LOC_Os10g25320	0.731107	7	7	2	3	3	10	3	2	10	1	5	1	7	1	11	1	0	2	5	5	4	3	2	3	4	3	7	1	5	2	0	1	1	0	0	0	6	5	2	0	1
LOC_Os08g40140	0.73073	0	0	7	2	0	0	0	0	3	0	0	0	2	0	0	0	1	1	0	1	1	0	0	2	0	0	0	5	2	0	0	1	0	0	0	0	1	0	1	6	5
LOC_Os05g33610	0.728723	46	76	51	68	39	75	34	37	36	10	13	9	17	15	7	9	4	10	1	14	4	8	11	14	9	6	6	13	12	12	3	4	4	0	30	28	2	6	9	25	34
LOC_Os09g31090	0.726391	0	0	6	0	0	4	10	7	10	0	4	2	3	1	0	6	7	4	4	2	4	4	2	2	18	18	22	6	0	2	8	3	5	0	0	1	1	1	1	1	4
LOC_Os05g01460	0.725511	14	19	38	26	31	27	3	9	5	0	0	0	0	0	0	1	0	0	0	0	1	2	0	2	0	0	0	0	0	0	0	1	2	0	0	2	3	1	2	15	13
LOC_Os12g43560	0.723991	51	39	42	77	53	35	10	16	13	35	22	27	7	20	3	6	10	12	5	6	8	10	9	28	2	8	5	11	4	20	7	5	11	0	0	0	15	7	9	24	26
LOC_Os05g37884	0.72235	10	1	9	0	0	0	6	5	0	0	0	0	0	0	0	0	0	1	0	0	0	1	0	0	0	1	0	0	0	0	1	0	1	0	0	0	0	0	0	72	62
LOC_Os05g38160	0.722286	0	3	2	8	0	9	0	0	0	0	0	0	0	0	0	0	0	0	0	0	0	0	0	0	0	0	0	1	1	1	1	1	0	0	19	1	0	0	0	4	6
LOC_Os05g05700	0.720752	19	7	18	15	14	16	13	4	10	20	20	22	19	19	17	18	13	18	28	15	26	25	32	34	18	29	15	11	9	7	12	24	11	0	0	0	11	15	17	19	21
LOC_Os02g04369	0.718739	0	0	3	2	0	10	0	0	3	0	0	0	0	0	0	0	0	0	1	0	0	0	0	0	0	2	0	0	0	5	0	0	0	0	0	0	0	0	1	0	3
LOC_Os08g43470	0.717813	0	0	2	0	0	4	0	0	0	1	0	3	0	0	0	5	0	3	2	3	2	8	2	4	3	2	4	1	0	0	1	0	4	0	0	0	0	0	0	0	0
LOC_Os06g29400	0.716316	0	0	2	0	0	0	0	0	0	3	0	3	0	1	3	2	0	0	0	1	1	1	2	6	1	2	1	0	0	0	2	1	1	0	0	0	1	1	0	3	0
LOC_Os01g72880	0.716165	0	9	3	0	3	1	8	2	3	3	1	5	2	0	1	2	7	5	5	3	1	2	6	6	4	1	3	9	13	2	10	4	7	0	0	5	9	10	12	6	11
LOC_Os09g35920	0.715844	3	11	3	11	28	16	0	0	0	0	0	2	2	5	0	0	2	2	0	0	0	1	0	2	1	1	1	4	0	2	5	3	2	0	0	0	1	1	0	6	5
LOC_Os02g29464	0.715646	0	0	0	0	0	2	0	0	0	3	2	3	0	0	0	1	1	0	0	0	0	1	0	0	0	2	0	0	0	1	6	13	20	0	0	1	0	0	0	0	2
LOC_Os08g25060	0.715148	110	97	98	134	59	63	56	39	78	26	34	11	20	23	28	27	37	37	34	45	29	38	24	16	41	31	35	46	29	38	60	55	65	8	27	0	63	56	59	113	117
LOC_Os03g24339	0.711466	189	176	127	168	118	120	58	66	55	40	55	51	131	114	87	122	121	124	73	99	73	44	39	36	78	43	52	58	35	61	48	57	57	15	34	93	58	70	66	97	152
LOC_Os01g03070	0.708575	49	25	11	16	8	18	21	60	8	16	32	19	0	13	7	5	30	6	10	18	15	30	101	22	12	48	10	39	40	30	33	90	19	0	0	16	28	53	29	16	23
LOC_Os06g11440	0.706715	74	39	39	39	45	31	43	46	36	23	26	34	27	15	34	25	30	23	36	23	30	29	32	26	20	20	17	22	32	28	32	30	22	0	0	55	40	36	33	64	65
LOC_Os08g37960	0.706486	5	0	0	0	6	0	2	0	0	0	0	0	0	0	0	0	0	0	0	0	0	0	0	0	0	0	0	1	2	1	0	0	1	0	0	0	0	0	0	7	6
LOC_Os01g51200	0.705339	3	1	0	6	8	6	2	3	3	0	0	0	0	0	0	0	0	0	1	0	0	0	1	0	0	2	0	0	0	0	0	0	0	0	0	0	0	0	0	0	0
LOC_Os03g49400	0.702856	62	76	140	39	39	32	23	54	44	15	22	23	46	49	27	61	90	66	57	63	80	29	18	30	30	39	28	54	40	43	21	16	14	0	0	49	58	61	55	164	123
LOC_Os06g47350	0.702812	20	24	31	34	25	48	16	13	13	0	4	3	7	6	8	21	8	9	27	11	13	2	5	2	8	11	10	1	1	4	3	1	0	0	38	11	1	3	4	28	12

## Sheet: yellow
gene	correlation	dry_seed1	dry_seed2	dry_seed3	endosperm1	endosperm2	endosperm3	imbibed_seed1	imbibed_seed2	imbibed_seed3	shoot1	shoot2	shoot3	leaf_20days1	leaf_20days2	leaf_20days3	leaf_60days1	leaf_60days2	leaf_60days3	stem_60days1	stem_60days2	stem_60days3	root_5days1	root_5days2	root_5days3	root_60days1	root_60days2	root_60days3	husk1	husk2	husk3	anther1	anther2	anther3	mature_pollen1	mature_pollen2	mature_pollen3	pistil1	pistil2	pistil3	embryo1	embryo2
LOC_Os08g41010	0.941445	24	21	19	37	42	21	16	38	26	0	2	4	5	0	8	13	9	6	7	11	4	1	1	1	4	5	6	8	3	8	2	4	0	0	0	14	0	4	1	24	15
LOC_Os02g43760	0.917909	5	12	2	0	3	0	0	0	0	0	0	0	0	0	0	0	0	0	0	0	0	0	0	0	0	0	0	0	0	0	0	0	0	0	0	0	0	0	0	4	5
LOC_Os10g37899	0.909237	0	0	6	0	6	0	3	2	3	0	0	2	0	0	0	0	2	1	1	2	3	1	2	0	0	0	0	3	1	2	0	1	2	0	0	2	4	5	5	3	1
LOC_Os09g33820	0.901451	204	105	134	131	151	162	32	36	23	1	0	1	2	1	1	3	0	0	1	1	0	1	1	3	2	2	1	1	0	0	3	4	3	0	0	0	5	1	0	201	151
LOC_Os02g42020	0.874874	3	15	5	16	6	16	8	10	26	4	6	8	14	1	3	16	20	14	7	12	7	10	7	8	13	17	20	15	7	4	2	3	3	0	0	6	6	12	8	9	13
LOC_Os06g08480	0.868633	10	11	13	18	25	17	5	10	5	0	0	3	2	0	0	1	0	0	0	1	0	1	1	0	1	2	1	0	0	1	1	0	0	0	0	0	1	1	1	12	6
LOC_Os04g51770	0.859894	209	212	244	195	252	244	77	95	153	59	61	60	97	93	60	107	105	109	73	76	86	40	31	47	36	33	52	36	50	41	33	45	56	0	4	110	54	67	75	143	215
LOC_Os11g40100	0.856823	5	8	7	2	20	14	3	7	18	14	8	15	17	13	20	4	9	18	13	5	13	9	10	20	6	2	9	2	7	8	4	4	4	0	4	0	4	3	7	6	5
LOC_Os07g42180	0.848535	19	1	1	2	11	10	32	22	31	12	19	16	15	23	18	11	11	22	27	14	16	25	17	18	11	12	6	28	13	12	11	11	14	0	0	0	22	14	16	6	7
LOC_Os02g43750	0.847099	2	12	8	3	0	0	0	1	0	0	0	0	0	0	0	1	1	2	0	0	0	0	0	0	1	0	0	1	0	2	0	1	0	0	0	0	0	2	1	7	2
LOC_Os05g38950	0.836557	3	1	9	23	0	0	0	0	3	0	0	0	0	0	0	0	0	0	0	0	0	0	0	1	0	0	0	0	0	0	0	0	0	0	0	0	0	0	0	3	5
LOC_Os07g34610	0.833065	174	148	171	124	87	105	153	182	174	22	28	15	58	65	84	93	79	95	85	64	67	25	18	30	37	33	42	34	27	35	10	13	11	0	8	86	40	37	45	356	353
LOC_Os05g44390	0.824834	2	19	11	23	20	19	10	7	5	16	7	14	14	13	25	18	36	24	17	15	18	5	7	6	3	5	4	16	9	23	19	13	13	0	8	2	10	10	10	25	20
LOC_Os07g46700	0.824003	184	123	126	168	174	141	56	37	39	57	54	46	41	37	67	19	18	26	11	18	11	34	46	38	22	16	14	23	22	17	8	5	9	0	4	41	15	14	15	130	142
LOC_Os08g36774	0.82106	0	0	1	0	0	0	2	0	3	1	0	1	2	3	1	1	0	1	2	1	0	2	2	2	1	1	2	0	1	0	4	0	0	0	4	0	1	0	1	0	2
LOC_Os08g42740	0.819022	5	4	10	2	8	6	2	0	0	0	0	0	0	0	0	0	0	0	0	0	0	0	0	0	1	0	0	0	0	1	2	1	2	0	0	0	0	0	1	10	5
LOC_Os01g09665	0.808408	91	99	68	37	17	9	10	6	26	0	0	1	0	0	0	1	0	2	0	0	0	2	0	0	0	0	0	3	0	1	0	0	0	0	0	0	0	0	1	78	68
LOC_Os01g15630	0.806648	3	9	1	8	0	0	0	3	0	0	0	0	0	0	0	0	0	0	0	1	1	0	0	0	0	2	0	0	0	0	0	0	0	0	0	0	0	1	0	3	2
LOC_Os01g36630	0.799367	7	3	16	5	8	7	21	7	16	10	8	2	7	6	3	6	2	7	11	8	11	7	3	2	9	14	4	7	7	5	4	6	6	0	0	8	7	10	5	13	14
LOC_Os03g57854	0.797945	2	1	4	2	0	1	0	0	5	0	0	0	0	0	0	0	2	1	0	0	0	0	0	0	0	1	3	0	0	1	1	0	2	0	0	0	1	0	1	0	3
LOC_Os02g49980	0.793694	0	0	8	5	0	11	0	0	3	0	0	0	0	1	0	0	0	0	0	0	3	0	0	2	1	0	0	3	3	0	0	1	0	0	0	21	0	0	0	4	3
LOC_Os12g30540	0.789203	7	4	0	0	11	0	0	0	0	0	0	0	0	1	3	3	2	1	1	2	1	4	4	6	2	0	4	5	8	8	5	6	7	0	15	0	2	3	1	4	8
LOC_Os08g32690	0.777829	0	1	0	0	0	4	0	0	0	0	0	0	0	0	0	0	0	0	0	1	0	0	1	0	0	0	0	1	4	4	0	0	0	0	0	0	0	1	0	3	41
LOC_Os01g62650	0.775232	0	0	0	0	0	4	0	0	0	1	0	0	0	1	0	1	0	3	0	2	0	0	0	0	2	0	1	0	8	2	2	0	0	0	0	0	2	3	1	0	0
LOC_Os11g42000	0.769738	0	8	0	2	0	0	2	1	5	0	1	0	5	0	0	0	5	2	1	0	2	2	3	1	1	0	1	1	0	3	1	1	3	0	0	1	1	0	2	0	0
LOC_Os07g01710	0.767977	68	83	95	100	84	71	24	30	47	26	14	24	15	8	20	11	11	7	6	4	9	14	10	14	5	7	9	13	4	11	13	10	10	0	0	0	31	36	41	67	96
LOC_Os04g24170	0.762127	20	9	12	3	8	7	2	10	0	5	4	5	9	5	1	3	9	2	5	10	10	2	1	1	6	2	2	6	2	2	4	4	4	0	0	2	5	4	3	6	8
LOC_Os06g19444	0.75471	66	87	62	58	53	60	90	122	148	15	11	22	31	31	38	46	28	44	21	14	16	18	22	14	36	37	29	11	10	14	21	11	14	0	11	7	5	12	6	57	76
LOC_Os03g11550	0.752043	79	92	82	123	196	204	19	21	44	0	0	0	0	0	0	3	2	0	0	0	0	1	0	1	0	0	4	6	1	2	1	4	2	0	4	0	1	0	1	16	15
LOC_Os01g15010	0.743949	3	11	8	16	3	5	0	0	3	0	0	0	0	0	0	0	0	0	0	0	0	1	0	0	0	0	0	0	0	0	1	0	0	0	0	0	0	0	0	4	2
LOC_Os12g08700	0.736652	3	1	1	2	8	1	0	1	0	1	0	4	17	20	34	7	11	16	0	2	5	0	0	0	0	1	1	1	2	0	1	1	0	0	4	5	0	0	0	0	1
LOC_Os02g52960	0.734048	29	27	53	39	14	47	8	10	8	7	6	3	15	4	6	17	5	18	10	10	6	5	2	6	17	9	5	5	9	6	17	18	15	0	0	5	32	18	19	27	4
LOC_Os02g14059	0.731835	0	5	10	0	14	0	8	6	3	12	8	3	10	8	3	4	4	2	2	1	1	7	6	4	6	1	8	2	0	2	13	23	36	0	11	6	1	2	1	0	0
LOC_Os01g08850	0.73018	19	40	36	31	45	15	29	52	42	5	10	2	5	1	0	4	10	3	7	19	14	13	16	19	14	6	13	9	9	10	15	10	9	0	27	0	19	16	21	30	31
LOC_Os08g09250	0.729844	2	1	1	0	6	2	2	1	0	0	0	1	2	0	7	2	1	2	1	2	3	1	2	3	1	2	1	0	0	2	1	1	0	23	11	3	2	1	0	1	1
LOC_Os12g41190	0.728162	17	3	2	0	0	9	2	1	0	0	0	0	0	0	0	0	0	0	0	0	1	0	0	3	0	0	0	0	0	0	0	0	0	0	0	0	0	1	0	1	2
LOC_Os03g08640	0.721976	0	0	0	0	8	0	0	2	0	1	6	3	3	0	6	1	1	3	4	6	2	2	2	1	1	1	1	5	3	1	1	1	2	0	0	0	8	2	5	4	4
LOC_Os03g08300	0.720717	15	12	8	15	53	42	14	9	10	10	6	23	10	12	11	15	12	16	10	8	11	8	12	6	17	20	19	7	4	14	10	8	14	0	34	11	10	14	20	30	22
LOC_Os06g21600	0.714072	2	13	5	5	25	9	0	1	0	0	0	0	0	0	0	0	0	1	0	0	0	0	0	0	0	0	1	0	0	0	0	0	0	0	0	0	0	0	0	1	2
LOC_Os02g13640	0.706701	3	3	3	0	0	0	0	4	3	0	1	1	0	0	0	3	2	2	0	2	0	4	2	5	2	2	1	0	3	0	3	2	5	0	0	0	0	2	1	0	2
LOC_Os01g64730	0.704508	138	108	140	147	154	198	203	237	182	45	44	31	41	49	53	41	28	22	45	46	47	27	32	26	168	107	90	188	163	194	104	91	86	0	42	45	106	94	122	124	107

## Sheet: black
gene	correlation	dry_seed1	dry_seed2	dry_seed3	endosperm1	endosperm2	endosperm3	imbibed_seed1	imbibed_seed2	imbibed_seed3	shoot1	shoot2	shoot3	leaf_20days1	leaf_20days2	leaf_20days3	leaf_60days1	leaf_60days2	leaf_60days3	stem_60days1	stem_60days2	stem_60days3	root_5days1	root_5days2	root_5days3	root_60days1	root_60days2	root_60days3	husk1	husk2	husk3	anther1	anther2	anther3	mature_pollen1	mature_pollen2	mature_pollen3	pistil1	pistil2	pistil3	embryo1	embryo2
LOC_Os03g15850	0.913608	2	0	4	3	3	5	0	0	0	0	0	1	0	0	0	2	0	3	2	0	0	0	0	0	1	0	0	0	0	0	0	0	0	0	0	0	1	0	0	4	1
LOC_Os04g18200	0.893431	25	8	12	13	25	9	13	13	23	0	0	0	0	1	0	4	0	0	1	0	0	2	0	0	0	1	0	0	0	0	0	0	1	0	0	0	0	4	0	7	17
LOC_Os08g03579	0.871869	349	539	402	60	84	54	71	40	70	0	0	0	0	0	0	0	0	1	0	1	4	0	0	0	4	0	1	1	3	2	2	3	0	0	0	0	3	0	3	134	226
LOC_Os01g32870	0.856928	5	0	8	0	0	0	3	6	5	3	10	10	5	4	7	8	1	1	7	3	4	13	11	8	6	7	11	6	5	0	2	4	3	0	0	0	2	6	5	4	3
LOC_Os04g02500	0.85008	15	32	16	10	8	24	0	11	0	5	2	0	0	5	0	0	4	1	1	2	1	1	4	3	0	2	0	2	0	3	1	0	3	0	0	1	3	2	2	6	12
LOC_Os03g21650	0.832807	113	188	175	276	210	218	77	111	138	0	0	1	0	0	0	0	1	0	0	0	0	0	0	0	4	2	1	0	0	0	2	0	0	0	0	0	0	1	1	230	224
LOC_Os08g39560	0.831164	27	21	14	19	17	26	2	8	8	1	0	0	0	0	1	0	0	1	0	0	0	0	1	0	2	1	0	0	0	0	0	0	1	0	0	0	0	1	0	18	13
LOC_Os02g14720	0.831055	226	274	173	370	320	285	164	162	161	44	40	35	19	28	18	21	22	26	19	20	21	26	21	24	25	19	12	39	40	38	48	25	46	15	23	23	99	64	55	174	119
LOC_Os03g07430	0.83036	513	1079	1238	954	849	1061	164	255	348	82	72	82	77	73	60	136	133	142	148	160	186	140	129	137	246	191	292	82	53	86	31	34	42	46	57	107	61	55	56	555	486
LOC_Os10g42190	0.808819	8	0	0	0	0	0	0	0	3	0	0	0	0	3	0	0	0	1	1	4	0	1	0	0	0	1	1	0	0	0	0	0	1	0	11	0	1	0	0	3	0
LOC_Os02g57630	0.804298	230	190	187	221	191	226	212	150	205	119	123	127	116	122	95	124	132	150	130	148	149	155	116	135	70	67	72	117	96	120	107	98	105	0	23	54	125	116	112	313	278
LOC_Os04g45800	0.802116	98	130	70	95	64	99	82	116	78	34	35	31	61	51	64	47	34	33	30	37	36	59	49	41	57	52	59	49	33	39	27	27	41	0	69	27	38	39	40	86	76
LOC_Os10g35990	0.79983	5	8	5	0	0	7	0	0	0	0	0	0	0	0	0	0	1	0	0	0	0	0	0	0	0	0	0	0	0	0	0	1	0	0	0	0	0	0	0	4	2
LOC_Os02g43906	0.794408	42	16	10	6	22	15	2	1	10	5	2	3	0	0	0	0	2	0	1	0	0	2	0	1	6	5	2	0	0	2	0	1	4	0	0	0	0	0	1	13	11
LOC_Os01g50310	0.785928	12	32	14	11	3	11	3	2	3	0	0	0	0	0	0	0	0	0	0	0	0	0	0	1	0	0	0	0	1	0	0	0	0	0	0	0	0	1	0	18	30
LOC_Os01g38620	0.784045	12	11	20	5	11	7	0	0	5	0	1	0	0	0	1	3	0	0	0	1	1	2	0	1	0	1	1	2	1	0	1	0	0	0	0	0	0	2	1	12	15
LOC_Os10g41510	0.779524	0	8	2	0	0	8	0	4	3	0	0	0	0	0	0	0	0	0	0	0	0	0	0	1	0	3	0	1	0	0	0	0	0	0	0	0	0	0	0	0	0
LOC_Os03g61790	0.772361	221	151	191	216	233	143	172	145	195	33	30	32	31	20	13	46	51	51	71	75	83	53	46	70	23	40	27	52	82	49	37	44	33	53	4	67	78	81	82	283	283
LOC_Os03g42799	0.764104	118	218	287	215	163	315	133	245	239	108	100	117	80	69	67	86	61	107	110	124	102	245	241	252	184	178	206	110	106	112	112	90	134	15	53	94	153	169	155	177	186
LOC_Os05g48340	0.76291	820	705	830	908	863	858	278	315	301	16	34	28	104	101	89	204	189	211	158	122	137	42	46	30	414	477	403	169	221	199	251	223	240	8	187	156	307	276	321	987	896
LOC_Os02g35070	0.761391	8	20	22	6	8	11	3	10	5	0	0	0	0	0	0	0	0	0	1	2	3	0	0	0	1	1	2	0	1	10	3	1	0	0	0	1	1	1	2	13	12
LOC_Os08g39090	0.757104	2	1	0	0	0	1	5	0	3	0	2	1	0	0	0	1	0	6	1	1	0	2	0	3	1	0	0	2	0	2	5	0	2	0	0	0	1	1	0	0	7
LOC_Os10g41110	0.755806	41	45	31	32	25	38	16	19	16	12	8	5	9	22	11	16	30	13	8	9	10	11	8	10	12	11	10	10	17	17	6	5	15	0	4	0	21	18	17	27	40
LOC_Os02g51490	0.74577	10	21	8	24	6	16	26	29	16	7	5	5	9	10	8	16	10	12	38	28	33	9	16	12	6	5	8	17	11	10	7	11	6	0	11	78	16	11	18	30	25
LOC_Os01g65530	0.74504	3	0	3	0	0	10	2	4	0	10	1	2	2	0	0	1	1	6	1	1	2	1	2	0	0	1	1	7	0	1	2	0	2	0	0	0	2	1	2	0	1
LOC_Os03g41460	0.7445	275	192	135	92	137	171	153	157	145	19	26	27	12	18	24	16	12	21	8	4	6	10	6	6	34	27	16	29	15	21	19	14	17	0	23	19	8	7	8	261	295
LOC_Os05g51500	0.743929	39	11	13	19	22	9	10	1	0	3	6	8	9	3	4	8	3	1	6	3	11	13	7	4	8	4	2	7	3	17	16	9	5	0	0	6	15	12	8	7	1
LOC_Os02g34840	0.74188	12	12	5	5	6	26	6	4	0	4	1	0	0	4	0	1	0	3	1	1	4	1	0	1	1	2	1	0	0	0	0	1	1	0	0	0	2	2	1	9	8
LOC_Os02g34950	0.733024	8	11	11	8	31	26	0	4	0	0	0	0	2	1	0	1	0	0	0	1	0	0	0	0	0	0	0	0	0	0	0	0	0	0	0	0	2	0	0	1	5
LOC_Os03g55164	0.729945	3	7	2	11	0	0	0	0	3	0	0	0	0	0	0	0	0	0	0	0	0	2	4	5	0	2	3	0	0	0	5	4	12	0	0	0	1	0	0	0	0
LOC_Os02g33860	0.710554	61	64	72	39	56	82	72	49	47	34	32	32	68	31	36	38	25	33	42	34	33	31	36	30	28	28	25	35	47	28	63	61	61	0	19	91	87	53	66	97	86
LOC_Os03g50980	0.703984	64	67	80	52	39	88	11	13	23	10	11	9	22	13	13	21	17	22	23	14	13	5	8	10	11	4	7	10	17	16	34	20	36	0	0	17	27	32	22	54	82

## Sheet: blue
gene	correlation	dry_seed1	dry_seed2	dry_seed3	endosperm1	endosperm2	endosperm3	imbibed_seed1	imbibed_seed2	imbibed_seed3	shoot1	shoot2	shoot3	leaf_20days1	leaf_20days2	leaf_20days3	leaf_60days1	leaf_60days2	leaf_60days3	stem_60days1	stem_60days2	stem_60days3	root_5days1	root_5days2	root_5days3	root_60days1	root_60days2	root_60days3	husk1	husk2	husk3	anther1	anther2	anther3	mature_pollen1	mature_pollen2	mature_pollen3	pistil1	pistil2	pistil3	embryo1	embryo2
LOC_Os03g10110	0.944212	42	15	31	0	0	0	13	6	3	0	0	0	0	0	0	0	0	0	0	0	0	0	0	0	0	1	0	0	0	0	0	0	0	0	0	0	0	0	0	1	5
LOC_Os01g50700	0.943479	3	0	0	0	0	0	0	0	0	0	0	1	0	0	0	1	0	0	0	0	1	0	2	2	6	2	4	3	3	1	37	32	24	0	0	0	0	0	2	0	0
LOC_Os11g37270	0.94338	5	15	5	0	0	0	5	2	0	0	0	0	0	0	0	0	0	0	0	0	0	0	0	0	0	0	0	0	0	0	0	0	0	0	0	0	0	0	0	0	1
LOC_Os01g64670	0.932555	333	370	333	324	334	371	24	13	13	0	0	0	0	0	6	0	0	1	2	0	1	2	0	0	0	2	2	4	3	5	2	1	2	0	0	0	3	1	1	270	333
LOC_Os08g05880	0.923677	54	89	86	73	64	65	32	64	52	7	4	3	0	0	3	9	4	10	13	8	6	9	7	19	9	6	10	6	0	4	5	11	6	0	0	0	19	15	18	67	94
LOC_Os07g41330	0.91153	5	1	0	5	0	4	2	0	5	0	0	1	0	0	0	2	0	0	0	0	1	1	0	0	0	1	2	1	0	0	2	2	2	0	0	0	0	2	2	0	2
LOC_Os09g08370	0.908009	3	4	11	26	3	15	3	0	0	0	0	0	0	0	0	0	0	0	0	0	0	0	0	0	0	0	0	0	0	0	0	0	0	0	0	0	0	0	0	6	5
LOC_Os06g45070	0.902771	626	497	495	492	488	528	336	299	346	116	93	101	130	120	108	101	112	128	221	133	143	103	111	149	117	128	119	156	218	169	78	111	99	228	76	72	202	154	136	1078	914
LOC_Os02g43010	0.896446	17	0	3	3	0	4	0	0	0	0	0	0	0	0	0	0	0	0	0	0	0	0	0	0	0	1	0	0	0	0	0	0	0	0	0	0	0	0	0	10	7
LOC_Os12g33962	0.894882	12	13	4	2	3	1	3	2	0	0	0	0	0	0	0	0	0	0	0	0	0	1	0	1	1	1	0	0	0	0	0	0	0	0	0	1	0	0	0	0	0
LOC_Os09g08910	0.894188	24	7	24	0	0	0	2	1	0	1	0	0	0	0	0	0	0	0	0	0	0	1	0	0	1	0	0	0	0	0	1	0	0	0	0	0	0	0	1	7	3
LOC_Os03g25790	0.891987	15	20	19	27	22	28	34	38	36	0	1	0	0	0	0	0	0	0	0	1	1	1	1	1	4	0	0	2	0	1	1	1	1	0	0	1	0	0	1	10	11
LOC_Os06g04820	0.884366	0	5	5	0	0	6	0	2	8	3	1	0	0	0	0	3	2	1	5	0	1	6	6	6	1	2	5	5	3	4	5	2	1	0	0	0	5	1	1	0	4
LOC_Os07g46500	0.882241	145	134	130	136	219	165	87	91	81	41	41	41	43	33	57	64	70	68	69	66	61	75	70	60	60	71	47	28	52	41	24	30	29	15	27	70	73	69	81	170	159
LOC_Os04g44100	0.872985	68	55	78	108	42	71	84	68	88	10	16	12	5	1	4	0	3	0	5	2	2	23	14	9	5	5	4	15	2	6	14	18	23	0	27	5	8	14	10	49	58
LOC_Os06g02600	0.864068	12	1	11	0	3	0	3	0	0	0	0	0	0	0	0	0	0	0	0	0	0	0	0	0	0	0	0	0	0	0	0	0	0	0	0	0	1	0	0	15	7
LOC_Os04g54330	0.859332	466	397	587	97	244	89	183	147	200	14	11	15	10	15	11	4	3	4	5	5	7	26	31	23	2	13	14	10	14	8	28	39	25	23	4	11	105	87	64	4698	3645
LOC_Os10g32710	0.859166	10	20	21	3	31	33	19	29	29	7	12	4	9	5	8	28	12	21	12	14	16	20	11	14	18	22	12	11	6	18	8	16	17	0	0	1	24	23	24	27	18
LOC_Os06g35960	0.851732	83	63	41	26	59	44	35	33	34	7	10	8	0	4	1	0	0	0	0	0	1	3	2	9	9	5	5	2	6	5	2	5	9	0	0	7	2	1	2	52	38
LOC_Os06g22080	0.850378	27	55	32	65	67	78	21	24	16	0	0	0	0	0	3	0	1	3	2	2	1	2	0	0	4	5	3	3	0	0	7	5	3	0	0	0	1	0	0	36	33
LOC_Os06g30750	0.834328	14	52	32	48	31	50	13	22	13	3	5	3	0	4	3	1	0	0	1	0	1	4	0	1	1	0	0	3	0	7	2	4	3	0	0	5	0	2	0	10	10
LOC_Os06g04780	0.833631	8	7	14	5	17	18	0	1	10	0	1	0	0	4	1	3	4	0	1	2	1	0	1	1	0	0	0	0	1	0	1	0	1	0	0	0	0	0	0	1	1
LOC_Os03g64190	0.831329	2	9	16	5	8	2	13	4	8	3	0	1	0	5	3	1	3	2	2	0	3	3	0	1	1	1	1	2	5	0	3	1	0	0	0	0	1	2	2	3	2
LOC_Os07g29794	0.82895	154	105	160	152	137	166	103	111	104	29	20	11	27	36	25	24	42	32	21	17	23	43	41	25	17	17	18	52	40	31	35	23	30	53	27	73	23	21	22	267	243
LOC_Os09g37610	0.828083	2	1	3	2	0	4	5	5	0	0	0	0	0	3	1	0	0	0	1	0	2	0	2	3	0	1	1	1	0	0	1	2	1	0	27	0	2	4	2	4	2
LOC_Os06g27910	0.82675	34	28	46	29	53	30	66	36	34	0	4	5	2	0	0	3	2	2	21	17	20	13	20	15	14	13	12	13	11	7	46	57	42	0	50	7	18	17	15	57	48
LOC_Os09g08890	0.81607	37	12	16	0	0	1	0	1	0	3	0	2	0	3	0	0	0	0	1	1	0	1	2	0	1	1	0	0	0	0	1	1	0	0	0	6	3	1	1	18	18
LOC_Os09g29780	0.812247	79	65	47	47	67	60	10	5	10	0	4	2	5	4	6	6	8	7	4	3	3	1	1	0	1	3	0	2	13	1	6	2	0	0	0	0	0	1	1	52	55
LOC_Os09g36790	0.811574	93	155	169	161	109	218	80	124	99	8	10	22	3	5	3	2	3	4	7	9	11	33	33	20	83	97	81	17	25	21	24	21	13	8	0	0	13	15	16	91	63
LOC_Os11g09640	0.811025	17	33	10	16	17	12	6	12	0	4	1	4	0	1	1	3	3	1	12	9	8	6	5	1	4	6	1	5	6	8	10	5	5	0	19	8	12	7	7	51	41
LOC_Os07g14530	0.804911	5	4	8	6	20	3	8	14	3	16	12	12	12	14	8	12	12	5	18	9	11	7	7	5	6	4	11	16	20	8	1	6	3	0	0	10	10	13	17	6	9
LOC_Os05g36160	0.803819	7	0	3	11	0	0	0	0	3	0	0	1	0	0	0	0	0	0	0	0	0	2	1	1	0	0	0	5	3	2	5	0	1	0	0	0	1	1	2	0	8
LOC_Os07g43510	0.803234	83	63	65	48	11	45	80	98	44	12	6	13	7	1	10	12	7	7	24	10	20	31	17	27	23	23	9	23	18	25	16	8	12	0	0	10	52	48	39	91	108
LOC_Os03g53750	0.800574	10	5	17	2	6	5	3	1	3	0	0	0	0	0	0	0	0	0	0	0	0	0	1	0	0	0	0	0	0	0	1	0	0	0	0	0	0	1	0	9	2
LOC_Os06g07030	0.800232	3071	3021	2216	3673	4480	4008	534	332	460	26	22	20	90	115	108	394	446	283	516	540	531	39	39	44	500	527	375	252	251	299	242	266	193	8	175	296	152	128	164	2569	3224
LOC_Os05g49300	0.798382	15	12	14	13	39	15	0	3	3	0	0	0	0	0	0	0	0	0	0	0	0	0	0	0	0	0	0	0	0	0	2	0	0	0	0	0	0	0	0	4	0
LOC_Os01g59910	0.795257	108	168	154	124	126	80	84	96	99	23	12	19	22	27	59	29	54	37	24	33	36	15	14	13	38	23	34	19	16	14	21	30	21	0	0	7	26	33	27	146	167
LOC_Os06g28740	0.790991	5	3	11	13	11	14	11	24	16	7	10	5	5	4	10	5	8	4	6	4	3	6	7	7	4	4	3	7	9	10	3	1	5	0	0	0	10	12	11	10	10
LOC_Os03g20140	0.78787	145	183	156	157	202	162	39	37	21	15	23	25	14	12	11	28	39	35	10	13	13	9	17	15	19	21	11	27	15	12	17	8	7	0	0	1	26	21	27	206	202
LOC_Os06g30320	0.7871	3	24	31	19	8	6	10	5	13	0	4	1	0	3	3	4	6	5	7	4	6	9	4	11	6	2	2	1	7	5	7	4	7	0	19	0	12	13	17	12	13
LOC_Os04g05010	0.786668	81	72	61	50	56	52	45	45	42	12	8	12	0	0	4	0	4	2	23	17	19	9	4	2	6	1	0	2	10	8	2	2	1	0	0	1	4	1	6	52	42
LOC_Os07g15440	0.782902	17	9	5	0	0	0	6	2	3	0	0	2	0	0	0	1	0	0	2	0	2	2	1	0	1	1	2	2	3	3	2	3	1	0	0	1	3	6	3	6	7
LOC_Os05g05780	0.782645	7	7	4	0	6	2	8	4	0	0	1	1	2	1	0	0	1	0	2	0	2	1	1	2	1	1	1	1	1	1	1	1	1	0	0	0	3	2	2	0	1
ChrSy.fgenesh.gene.33	0.781293	20	16	20	42	53	37	3	1	5	3	0	2	0	1	1	2	3	3	1	1	1	7	3	1	5	5	6	1	2	2	4	1	1	0	0	0	3	3	3	18	9
LOC_Os02g46130	0.777235	206	248	213	169	174	154	76	88	75	91	61	63	26	38	60	63	42	48	70	66	64	158	137	122	89	80	80	94	102	81	76	82	51	38	30	79	97	85	97	218	168
LOC_Os05g32530	0.770932	8	5	5	3	0	11	0	0	0	0	0	1	0	0	0	0	0	0	0	0	0	0	0	0	1	0	0	0	0	0	0	0	1	0	0	0	1	0	0	6	5
LOC_Os07g34640	0.769365	10	3	4	15	8	1	0	3	0	0	0	0	0	0	0	0	0	0	0	0	0	0	0	0	2	2	0	0	0	0	1	1	0	0	0	0	0	0	0	10	2
LOC_Os03g40110	0.765496	78	123	140	76	118	58	95	97	83	29	24	24	9	6	18	29	21	27	36	63	49	50	47	61	38	43	27	47	31	51	16	20	31	0	46	56	50	89	81	94	111
LOC_Os06g43980	0.764989	22	19	8	2	0	2	2	0	0	0	0	0	0	0	0	0	0	0	0	0	0	0	0	0	0	0	0	0	0	0	0	0	0	0	0	0	0	0	0	7	5
LOC_Os04g50740	0.764479	0	0	1	0	0	0	0	0	0	5	5	2	2	4	7	1	0	0	0	0	0	0	0	2	1	0	0	2	0	1	1	1	0	0	15	1	0	0	0	0	0
LOC_Os08g24946	0.763201	0	0	1	0	0	0	0	0	0	1	0	0	0	0	0	0	0	2	0	0	0	0	0	2	0	1	3	2	5	1	2	1	7	0	0	0	1	1	0	0	3
LOC_Os01g47262	0.762314	7	7	8	0	0	1	2	1	0	0	0	0	0	0	0	0	0	0	0	0	0	1	0	0	0	0	0	0	0	0	0	0	0	0	0	0	1	0	0	4	1
LOC_Os03g52760	0.762161	3	0	7	0	6	6	2	6	0	0	1	0	0	0	0	0	1	2	0	0	0	0	0	0	6	3	4	0	0	2	0	2	1	0	0	0	0	3	0	0	3
LOC_Os02g42374	0.756516	30	41	26	56	31	45	31	26	39	16	11	10	9	8	14	11	9	11	10	4	12	13	12	17	12	5	4	10	10	8	5	13	5	0	0	30	6	4	0	19	37
LOC_Os03g31180	0.754748	233	207	209	263	135	169	56	76	52	10	10	5	5	5	4	8	12	13	16	7	8	14	10	10	3	2	4	20	5	12	6	4	5	106	27	14	5	2	3	176	148
LOC_Os10g37420	0.744803	1391	971	1142	920	1012	1097	797	648	551	443	455	385	880	938	790	654	654	594	568	518	509	475	499	543	711	804	746	395	452	418	500	477	478	426	339	483	582	506	524	1654	1515
LOC_Os04g51960	0.744329	24	32	40	21	25	36	5	3	5	5	4	2	0	1	0	2	4	0	6	6	2	3	6	2	4	7	8	0	2	5	1	5	0	0	0	0	5	6	6	19	13
LOC_Os03g31550	0.742799	10	5	0	0	0	11	2	0	3	0	0	0	0	0	0	0	0	0	0	0	0	0	0	0	0	0	0	0	0	0	0	0	0	0	0	0	0	0	0	10	6
LOC_Os06g06560	0.742081	935	840	896	805	743	831	619	533	561	61	66	90	169	133	150	81	85	102	145	148	136	28	30	27	13	8	5	111	166	140	267	270	322	15	107	191	237	179	207	1227	1043
LOC_Os10g17990	0.73993	25	39	59	34	42	31	42	39	44	29	17	26	12	14	18	11	12	9	22	16	11	33	42	42	28	23	35	18	21	17	27	48	45	30	19	5	27	43	35	21	25
LOC_Os05g16660	0.739706	2	11	1	15	0	13	3	1	3	0	0	0	0	0	0	1	0	0	0	0	0	2	0	0	0	0	0	0	0	3	0	0	0	0	0	0	3	1	4	7	3
LOC_Os03g17060	0.739069	5	3	0	3	25	6	19	35	16	5	4	11	7	6	3	7	19	7	2	5	8	5	9	6	18	17	8	6	7	8	12	6	3	0	0	0	9	13	14	9	8
LOC_Os01g55600	0.734736	46	29	21	10	39	50	47	36	21	0	1	0	0	0	0	0	0	0	0	0	0	0	1	2	1	2	0	1	3	2	1	1	2	0	0	0	29	23	16	0	0
LOC_Os03g21690	0.732869	15	5	0	6	6	2	0	0	0	0	0	0	0	0	0	0	0	0	0	0	0	0	0	0	0	2	2	0	0	0	0	0	0	0	0	0	0	0	0	3	2
LOC_Os03g49430	0.731569	35	63	45	31	28	31	24	52	49	5	7	5	17	13	10	0	0	0	1	1	2	1	2	2	4	2	2	8	0	0	3	1	3	0	34	8	3	7	7	52	55
LOC_Os04g30740	0.729249	2	0	1	0	0	0	2	0	3	0	0	0	2	0	1	0	1	2	2	0	3	1	0	1	2	2	0	1	0	0	0	2	2	8	19	2	0	0	1	0	0
LOC_Os07g37640	0.725538	0	0	1	0	3	1	3	0	0	0	1	1	5	0	3	3	1	1	1	1	1	0	0	0	1	0	1	0	0	0	0	1	2	8	8	2	0	0	0	0	1
LOC_Os05g44922	0.723845	174	214	170	181	188	162	1323	1697	1470	35	28	43	36	33	25	27	37	50	51	53	54	79	77	90	211	187	222	83	115	79	42	27	42	0	27	9	206	214	201	310	216
LOC_Os05g04940	0.72257	19	35	27	13	34	26	3	6	5	1	1	0	0	0	4	4	9	2	1	4	7	3	1	6	1	3	4	11	0	3	6	6	13	0	0	2	13	10	14	24	15
LOC_Os09g11230	0.722473	3	7	1	10	0	8	8	6	0	3	0	3	14	0	1	0	2	2	2	1	3	5	1	0	1	1	3	1	9	5	1	1	2	0	0	0	3	2	4	7	8
LOC_Os12g42730	0.720197	819	912	671	721	611	821	383	347	325	112	155	155	377	360	404	310	331	298	187	200	181	124	171	142	108	113	120	73	55	94	104	123	120	106	202	80	127	156	181	382	466
LOC_Os07g35680	0.719759	2	0	1	0	0	0	0	0	3	1	1	0	0	0	0	1	0	0	0	0	1	1	1	1	0	1	1	0	0	0	1	2	0	0	4	0	1	0	0	0	2
LOC_Os04g41550	0.71951	5	15	15	11	14	16	6	4	0	4	1	1	0	3	1	5	3	6	2	2	1	7	5	3	2	2	5	1	4	6	0	3	3	0	11	0	6	6	5	13	21
LOC_Os01g23610	0.717214	154	136	111	98	157	109	26	42	23	65	60	57	24	26	32	25	19	25	12	16	14	42	41	36	31	29	15	35	22	22	27	13	10	0	4	2	48	51	44	97	119
LOC_Os01g48810	0.715263	425	346	479	336	378	378	280	255	210	56	58	59	119	134	101	163	166	190	200	214	198	71	82	73	80	75	74	52	86	74	69	72	56	0	168	105	122	91	120	553	547
LOC_Os01g16940	0.71488	83	67	121	66	78	65	80	67	73	42	57	74	26	37	38	25	36	33	86	83	77	63	71	83	48	57	54	68	60	60	65	63	58	137	46	59	38	39	41	152	161
LOC_Os06g04330	0.709739	127	124	155	165	191	178	106	105	158	40	37	30	51	60	34	96	67	63	44	55	53	46	29	33	19	20	16	36	43	49	67	61	42	15	38	47	48	75	54	179	204
LOC_Os07g27300	0.709152	2	1	0	0	0	2	3	1	3	0	1	0	0	0	0	0	0	3	1	0	0	1	0	0	0	0	0	0	0	2	1	0	0	0	0	0	0	0	1	6	8
LOC_Os08g42310	0.707031	3	7	14	2	3	2	5	10	3	3	0	0	2	3	8	7	6	8	7	3	11	2	1	4	4	11	1	11	4	8	7	4	2	0	0	2	9	3	5	4	12
LOC_Os05g32580	0.701639	25	39	56	56	14	28	2	10	5	3	2	4	2	1	7	5	5	10	6	4	3	3	4	4	2	2	2	14	1	7	9	4	5	0	0	0	8	7	7	48	29

## Sheet: brown
gene	correlation	dry_seed1	dry_seed2	dry_seed3	endosperm1	endosperm2	endosperm3	imbibed_seed1	imbibed_seed2	imbibed_seed3	shoot1	shoot2	shoot3	leaf_20days1	leaf_20days2	leaf_20days3	leaf_60days1	leaf_60days2	leaf_60days3	stem_60days1	stem_60days2	stem_60days3	root_5days1	root_5days2	root_5days3	root_60days1	root_60days2	root_60days3	husk1	husk2	husk3	anther1	anther2	anther3	mature_pollen1	mature_pollen2	mature_pollen3	pistil1	pistil2	pistil3	embryo1	embryo2
LOC_Os08g02460	0.935412	10	15	14	37	20	15	5	10	0	0	0	0	0	0	0	2	0	0	0	0	0	0	1	2	0	0	0	0	1	1	1	1	1	0	0	0	0	0	0	3	3
LOC_Os07g22950	0.899849	0	0	0	6	3	5	0	0	0	0	2	1	0	4	0	4	3	0	2	0	1	2	2	2	1	1	2	0	0	0	1	1	0	0	0	0	0	1	0	0	2
LOC_Os08g40830	0.894331	177	132	118	118	135	71	167	121	65	80	69	89	5	12	8	9	7	7	18	33	40	39	51	50	40	60	82	39	40	37	53	54	42	23	11	36	239	220	212	70	94
LOC_Os04g56450	0.892632	25	43	23	23	14	24	3	2	5	3	1	2	0	0	1	2	2	0	1	2	4	4	0	2	2	3	3	1	3	3	2	2	3	0	0	0	5	5	1	34	38
LOC_Os02g07840	0.886116	876	957	1003	825	1051	892	262	200	301	76	112	92	82	113	89	72	94	105	212	205	238	181	158	162	155	170	181	212	154	222	134	127	136	30	38	90	130	140	166	944	980
LOC_Os07g02770	0.881882	27	20	23	6	25	10	0	0	0	0	0	0	0	0	0	0	1	1	0	1	1	0	0	0	0	0	0	0	1	0	0	1	0	0	0	0	0	0	0	12	9
LOC_Os01g07120	0.879073	19	19	21	29	8	17	21	4	3	3	0	0	0	3	3	6	4	7	0	3	3	2	1	0	8	5	7	1	2	3	2	4	7	0	4	7	9	7	5	27	20
LOC_Os08g04170	0.87628	3	5	6	2	3	0	0	0	3	0	0	0	0	1	0	1	1	1	2	1	1	0	0	1	1	1	1	1	1	0	0	1	2	0	0	0	4	3	1	1	0
LOC_Os01g14870	0.857333	59	84	83	97	62	57	47	24	55	52	37	33	29	14	24	33	25	17	22	27	13	28	41	38	13	35	24	8	22	29	9	11	11	0	0	8	20	19	18	79	95
LOC_Os04g57480	0.841155	145	92	78	77	149	106	21	10	13	27	16	13	12	23	28	15	15	7	17	11	14	12	19	15	10	8	10	17	15	12	13	6	12	0	4	0	19	17	20	103	95
LOC_Os01g16350	0.841055	322	195	223	255	283	247	206	135	171	68	73	75	77	102	96	83	82	79	142	118	114	191	144	191	107	167	132	76	112	94	57	61	66	0	72	68	74	70	60	438	320
LOC_Os12g22090	0.83775	15	77	50	40	36	58	16	23	13	3	7	5	5	3	3	5	5	11	6	9	7	3	4	4	4	9	4	17	6	8	7	6	9	0	0	0	9	10	8	55	37
LOC_Os07g44730	0.829468	0	0	0	0	0	3	3	13	3	0	1	0	3	1	3	0	3	2	4	5	6	0	2	1	2	2	1	1	2	2	2	0	1	0	0	0	0	3	3	10	3
LOC_Os02g40040	0.818974	2	0	0	2	0	2	2	1	3	4	1	1	0	0	4	1	1	1	0	0	1	1	2	3	0	0	2	2	1	2	3	1	0	8	4	1	1	1	0	0	2
LOC_Os03g47800	0.813884	0	1	0	0	0	4	2	0	0	0	0	1	0	0	0	0	0	0	1	0	0	0	2	0	0	0	0	0	0	0	0	0	0	0	19	0	0	0	1	1	1
LOC_Os01g16620	0.812559	128	101	111	82	163	93	29	36	26	23	24	17	3	6	7	8	5	7	16	13	19	5	2	9	3	2	3	4	3	5	9	7	10	0	19	6	30	26	28	166	148
LOC_Os07g47250	0.812182	149	150	280	210	154	226	108	142	148	53	38	46	102	88	96	46	62	91	34	35	35	22	20	19	2	6	10	22	20	29	52	47	39	0	0	19	27	17	25	173	115
LOC_Os05g35740	0.809073	1227	1412	2065	1457	1973	1752	1707	1541	1876	168	194	159	444	399	408	468	499	632	723	721	758	155	191	174	538	514	626	319	340	371	240	194	209	46	126	654	193	196	208	690	749
LOC_Os10g31770	0.808494	285	212	222	231	210	159	127	112	107	105	135	88	102	84	152	103	114	105	124	131	136	100	110	128	109	152	152	156	178	183	69	84	115	0	72	69	126	121	145	385	326
LOC_Os05g05220	0.808309	213	206	299	179	149	191	133	189	153	40	35	39	36	37	29	47	62	50	57	79	58	69	66	58	50	47	41	58	34	32	28	37	48	30	65	84	99	116	101	330	311
LOC_Os03g58910	0.801747	7	4	11	3	0	3	0	0	0	0	0	0	0	0	0	0	0	0	0	0	0	0	0	0	0	0	0	0	0	0	0	0	0	0	0	0	0	0	0	1	2
LOC_Os04g49620	0.798666	20	13	10	10	6	10	0	5	3	8	2	3	0	0	0	0	2	0	1	0	2	2	2	2	1	0	0	1	0	2	2	0	0	0	19	0	1	1	1	12	18
LOC_Os06g34070	0.788818	25	20	23	16	42	12	5	1	3	3	8	9	2	0	0	2	2	1	0	2	2	0	0	1	0	2	0	0	1	0	0	1	2	0	0	0	0	1	1	21	15
LOC_Os05g01500	0.786336	0	0	0	0	0	0	2	0	3	1	0	1	3	3	4	3	1	0	0	0	0	0	0	0	0	2	4	0	0	0	0	1	0	0	0	0	0	1	1	0	0
LOC_Os04g58320	0.778044	2	7	8	0	0	3	2	1	0	0	0	0	0	0	0	0	0	1	0	2	0	0	4	0	0	0	0	0	1	0	0	1	0	0	0	0	0	0	0	1	2
LOC_Os05g45020	0.777381	32	19	30	13	8	24	0	1	0	0	0	0	0	0	0	0	0	0	0	0	0	0	0	0	1	0	0	0	0	0	0	0	0	0	0	0	0	0	1	21	10
LOC_Os02g07040	0.77722	7	4	12	11	8	6	0	0	0	0	0	0	0	0	0	0	0	0	0	1	0	0	0	0	1	0	0	0	0	0	0	0	0	0	0	0	0	1	0	6	1
LOC_Os05g31670	0.774172	29	59	49	29	36	36	0	0	3	0	0	0	0	0	0	0	0	0	0	0	0	2	0	0	0	0	0	0	0	0	0	0	0	0	0	0	0	0	0	10	11
LOC_Os01g42260	0.769335	17	3	3	10	3	8	21	0	13	3	1	0	7	6	7	3	0	7	4	2	4	2	4	4	3	4	7	2	2	2	0	4	0	0	11	9	1	2	1	0	2
LOC_Os05g35266	0.768322	19	36	45	10	14	15	26	19	29	11	5	9	5	12	18	20	23	10	12	15	13	1	4	6	21	11	14	9	13	9	5	6	2	0	0	16	10	7	7	37	38
LOC_Os07g12490	0.766329	2	0	0	0	0	1	0	0	0	1	0	1	7	3	4	1	2	2	0	1	1	1	1	1	1	2	0	1	0	1	1	1	0	0	8	2	1	0	0	0	0
LOC_Os07g10780	0.76419	0	1	1	0	0	0	3	1	0	5	5	3	2	0	0	0	6	0	7	4	4	5	4	1	1	3	3	3	7	4	1	1	0	0	0	1	1	1	1	3	5
LOC_Os05g50480	0.760643	0	0	0	2	0	2	0	0	3	1	4	3	0	0	0	0	1	6	0	2	0	2	1	1	2	2	1	1	0	1	1	1	0	0	0	0	2	2	1	0	0
LOC_Os04g47690	0.758579	17	5	5	0	0	0	0	0	0	0	0	0	0	0	0	0	0	0	0	0	0	0	0	0	0	0	0	1	2	0	0	0	0	0	0	0	0	0	0	0	3
LOC_Os07g08040	0.758563	3	3	10	11	3	18	2	3	0	0	1	2	2	0	0	0	0	6	2	3	4	2	2	1	2	2	1	1	5	4	2	1	3	0	0	14	3	4	3	10	6
LOC_Os10g40780	0.758122	194	302	256	345	244	230	95	134	99	94	97	85	121	119	150	156	122	167	126	106	119	76	67	76	129	86	117	169	130	130	137	125	140	0	103	89	127	162	157	210	218
LOC_Os01g52810	0.757848	15	17	5	8	8	6	0	1	5	0	1	0	0	0	0	1	1	2	0	1	2	0	1	0	1	2	1	4	1	2	4	1	2	0	4	0	2	2	2	6	8
LOC_Os08g25460	0.756805	176	250	262	279	247	260	167	250	242	82	73	100	94	83	162	136	141	150	189	246	230	110	107	130	113	92	117	108	108	131	133	159	127	23	156	216	115	117	134	183	179
LOC_Os07g18930	0.756641	2	1	7	2	0	3	2	1	0	1	6	3	0	6	0	8	6	4	4	8	3	5	4	2	2	2	0	9	6	8	1	3	3	0	0	0	5	6	2	3	1
LOC_Os01g04730	0.752582	0	0	0	0	0	0	0	0	0	0	0	1	0	0	6	1	0	0	0	0	1	2	3	4	0	1	0	2	4	0	0	0	0	0	0	0	4	0	1	1	0
LOC_Os01g74610	0.750814	108	174	167	89	78	169	98	208	203	33	36	32	111	106	102	100	133	116	115	125	119	48	46	52	63	56	73	82	52	74	81	49	56	0	27	285	82	115	100	161	131
LOC_Os02g02740	0.750142	2	0	4	0	0	2	0	4	0	0	1	1	0	0	0	0	0	0	0	0	1	1	0	0	0	0	0	0	2	0	2	0	0	0	0	18	2	1	1	4	5
LOC_Os02g50370	0.745932	32	28	15	24	36	28	23	45	39	15	17	14	26	9	21	30	33	22	21	21	23	26	19	18	11	8	13	33	16	14	16	6	12	0	0	1	36	23	24	25	31
LOC_Os11g18830	0.741096	3	0	2	6	6	13	3	10	10	3	4	4	3	0	0	2	2	2	0	3	4	4	7	9	6	4	8	7	8	4	9	5	4	0	0	0	15	14	13	10	12
LOC_Os10g30200	0.739946	0	0	0	0	11	0	0	1	0	0	1	0	2	0	0	0	0	0	0	0	0	0	1	0	0	0	1	1	0	0	0	0	3	0	8	3	0	1	0	0	0
LOC_Os01g47256	0.739097	24	16	25	21	39	19	23	29	42	7	12	18	17	6	15	9	12	9	17	17	7	13	14	9	11	10	8	20	24	38	12	18	15	0	0	1	41	39	42	28	38
LOC_Os08g04120	0.734799	7	21	14	19	28	25	18	8	13	4	0	4	0	3	1	1	1	2	1	2	5	3	2	6	7	3	1	3	6	4	8	4	6	0	0	0	10	10	12	34	25
LOC_Os05g06470	0.731885	100	103	141	157	87	181	121	175	119	85	89	85	104	90	117	176	198	191	144	150	172	79	79	66	132	88	103	139	182	121	127	102	122	0	19	116	84	108	104	191	139
LOC_Os10g32540	0.730852	108	77	149	77	115	91	50	71	75	139	123	125	9	3	8	36	39	21	78	58	70	25	20	23	38	35	27	51	53	46	33	27	18	0	4	52	82	68	71	101	124
LOC_Os06g45860	0.722884	7	7	20	8	3	10	0	2	3	0	0	1	0	0	0	0	0	1	5	1	0	0	1	0	0	0	0	0	0	0	2	1	1	0	0	0	0	0	1	7	3
LOC_Os09g23894	0.720646	32	47	10	34	59	29	3	0	5	3	4	1	0	3	1	2	3	7	4	0	1	0	0	0	1	1	3	1	2	3	2	1	2	0	0	0	1	1	1	42	28
LOC_Os01g59990	0.717026	5	1	11	3	8	0	6	7	5	0	0	0	0	0	0	0	0	0	0	0	0	0	0	0	0	0	0	0	0	0	0	0	0	0	0	0	1	0	1	9	8
LOC_Os03g54760	0.715104	35	27	36	42	34	42	8	5	3	1	4	5	2	9	10	2	5	2	2	4	4	4	2	2	11	8	6	2	3	1	4	2	1	0	0	3	5	1	3	13	25
LOC_Os06g42810	0.713416	5	8	4	0	3	0	2	7	5	1	0	1	0	0	0	0	0	0	0	0	1	2	1	0	0	1	1	0	2	0	1	1	0	0	0	0	1	1	2	1	7
LOC_Os04g57590	0.712546	255	318	295	274	280	262	222	105	210	150	174	162	297	364	277	378	394	359	265	251	257	141	165	180	91	98	105	130	135	151	49	65	65	0	27	93	111	114	119	206	235
LOC_Os09g39590	0.711771	3	3	8	3	6	7	2	1	3	1	0	0	0	0	0	2	1	0	0	0	1	1	1	3	1	0	0	0	5	0	5	4	1	0	0	0	4	4	4	18	12
LOC_Os05g43252	0.705009	39	15	35	19	25	73	8	10	3	15	26	19	34	38	36	15	17	16	13	26	30	36	21	24	13	16	17	14	24	25	14	17	26	0	0	47	26	23	23	28	42
LOC_Os07g39310	0.704399	32	39	44	24	39	59	8	10	13	11	12	9	2	5	6	10	6	6	6	6	4	8	11	6	6	13	17	9	16	12	8	6	5	0	0	0	14	7	7	18	9
LOC_Os10g30560	0.701369	5	0	0	3	0	14	3	1	10	0	1	0	0	0	0	1	1	1	7	8	15	0	0	0	0	0	1	0	0	3	3	2	0	0	0	6	0	1	0	6	6
LOC_Os06g19730	0.70048	0	0	1	3	3	1	2	1	0	1	1	2	5	5	1	1	1	4	0	0	0	1	0	3	1	0	4	0	1	1	1	2	1	8	0	1	1	0	0	0	0
LOC_Os12g32992	0.700434	86	183	107	129	93	151	167	194	153	160	117	142	70	76	82	55	42	55	91	83	79	95	96	98	53	44	58	53	66	65	57	66	62	0	61	85	108	100	112	157	169

## Sheet: green
gene	correlation	dry_seed1	dry_seed2	dry_seed3	endosperm1	endosperm2	endosperm3	imbibed_seed1	imbibed_seed2	imbibed_seed3	shoot1	shoot2	shoot3	leaf_20days1	leaf_20days2	leaf_20days3	leaf_60days1	leaf_60days2	leaf_60days3	stem_60days1	stem_60days2	stem_60days3	root_5days1	root_5days2	root_5days3	root_60days1	root_60days2	root_60days3	husk1	husk2	husk3	anther1	anther2	anther3	mature_pollen1	mature_pollen2	mature_pollen3	pistil1	pistil2	pistil3	embryo1	embryo2
LOC_Os06g27770	0.954368	333	232	224	179	294	281	114	129	130	26	26	32	58	49	52	39	44	66	47	46	61	38	29	35	15	23	25	20	41	27	21	16	22	0	0	30	21	26	17	160	191
LOC_Os02g19804	0.904638	64	43	78	97	28	86	68	56	65	38	24	17	41	31	36	44	53	42	35	33	44	24	21	20	21	23	27	39	35	44	32	23	31	0	0	8	25	44	34	60	64
LOC_Os01g08270	0.901505	2	8	3	5	6	0	2	0	3	1	0	4	0	0	3	0	3	1	1	0	1	6	4	3	1	4	0	0	0	0	2	4	1	0	0	0	0	3	0	1	2
LOC_Os08g36980	0.893126	32	61	50	44	53	32	40	36	57	12	6	12	24	26	14	16	21	7	21	14	18	5	7	7	4	7	6	16	14	10	8	11	9	0	0	2	17	18	24	33	48
LOC_Os06g07160	0.8738	5	4	12	8	20	10	2	0	0	0	2	0	0	0	0	3	0	0	0	0	0	2	1	0	0	0	0	0	0	0	0	1	0	0	0	0	0	1	1	3	4
LOC_Os10g33275	0.863398	39	67	86	69	59	66	24	42	13	0	6	8	14	23	8	25	18	12	13	10	20	16	7	10	9	6	7	6	8	5	6	5	13	0	15	11	5	4	12	73	78
LOC_Os09g11240	0.847452	3	13	23	11	22	19	5	7	3	1	1	0	0	0	1	3	0	1	1	1	4	0	0	0	0	1	0	0	0	2	3	4	1	0	0	0	0	1	1	12	13
LOC_Os04g34720	0.839569	7	8	10	6	6	7	13	12	5	3	4	1	0	0	0	7	4	2	2	1	2	4	4	2	0	1	2	12	0	2	5	7	9	0	0	1	24	13	8	7	17
LOC_Os01g34080	0.830244	12	8	6	2	0	9	3	7	0	0	0	0	3	0	1	0	0	2	1	0	0	1	1	0	0	0	0	1	0	1	0	0	0	0	0	0	2	1	1	6	3
LOC_Os11g14300	0.829517	0	5	2	0	3	0	0	1	0	0	0	0	0	0	0	0	1	2	0	0	1	0	0	1	0	0	0	2	3	3	2	0	1	0	0	25	2	1	0	4	2
LOC_Os08g38460	0.828222	12	23	35	27	14	31	13	17	39	3	4	0	10	13	20	32	22	19	17	8	15	5	6	7	4	9	9	8	9	9	2	4	9	0	0	0	7	9	10	33	30
LOC_Os05g45750	0.827096	15	12	11	2	8	8	0	1	5	0	0	0	0	0	0	0	0	0	0	0	0	0	0	0	0	0	0	0	0	2	0	0	1	0	0	0	1	0	0	22	5
LOC_Os09g32810	0.818808	5	5	18	10	14	3	0	0	3	0	0	0	0	0	0	0	0	0	0	0	0	0	0	0	0	0	0	0	0	0	0	0	0	0	0	0	0	0	0	7	5
LOC_Os01g62360	0.818484	3	3	1	2	11	8	6	4	0	0	1	0	0	0	0	0	4	0	2	1	4	1	0	2	1	0	0	2	1	0	0	1	0	0	0	0	1	0	0	6	2
LOC_Os01g48210	0.808693	0	3	2	0	3	8	2	0	3	0	0	0	0	0	0	0	0	0	0	0	0	0	0	0	0	0	0	0	0	0	0	0	0	0	0	0	0	0	0	4	8
LOC_Os05g34050	0.804734	14	7	3	0	17	12	11	3	0	0	0	3	0	4	3	0	0	0	0	0	0	0	0	0	4	2	0	2	3	3	1	0	0	0	0	0	0	0	1	6	11
LOC_Os10g25210	0.798153	78	81	85	50	109	102	24	42	18	1	4	4	9	4	11	10	6	4	13	15	8	8	11	13	6	21	9	2	4	12	9	16	11	0	0	5	6	6	8	46	75
LOC_Os01g11880	0.796338	204	115	109	65	48	128	37	40	26	16	16	18	24	14	22	14	21	16	48	41	30	27	35	49	29	29	31	66	72	68	23	31	12	0	23	12	61	38	35	163	187
LOC_Os01g34660	0.791107	10	8	8	2	17	6	5	3	3	0	0	0	0	0	1	0	3	0	4	0	1	0	0	0	0	0	0	0	0	0	1	0	1	0	0	0	1	0	0	21	11
LOC_Os05g50200	0.791043	2	1	2	0	6	0	8	1	5	1	1	2	0	1	4	3	4	1	1	1	1	2	7	4	3	5	5	0	2	0	1	0	0	0	0	0	5	2	5	3	3
LOC_Os04g40930	0.77908	2	8	7	3	6	17	0	0	0	0	0	0	3	0	0	0	0	0	0	0	0	0	0	0	0	0	0	0	0	0	0	0	1	0	0	0	2	0	2	6	4
LOC_Os03g13730	0.776371	1327	2103	3065	1965	2024	2418	2321	2753	3551	713	588	687	235	210	264	220	229	259	196	157	183	351	335	384	214	188	271	157	162	183	177	196	237	61	145	59	244	284	233	601	486
LOC_Os03g22400	0.775826	78	97	111	134	64	103	39	38	29	45	32	31	51	63	71	94	65	69	44	35	48	33	26	35	25	38	28	53	74	45	81	67	74	0	4	55	117	93	91	176	170
LOC_Os01g09300	0.773788	14	31	14	15	14	27	6	1	5	0	0	1	9	4	0	0	0	0	0	1	0	0	1	0	1	0	1	0	2	2	1	0	0	0	0	0	0	0	0	12	8
LOC_Os04g42380	0.763387	393	531	486	558	519	637	495	513	517	65	69	79	58	59	62	116	109	84	242	223	216	97	96	104	96	119	88	118	109	134	69	80	74	91	126	66	144	138	155	926	825
LOC_Os04g52180	0.756102	12	12	2	11	22	0	3	6	5	5	0	0	2	3	0	1	1	0	1	2	1	2	2	0	0	0	2	1	3	1	1	0	0	0	0	0	2	0	1	4	2
LOC_Os06g33330	0.754799	17	8	24	23	6	4	0	7	3	0	1	0	5	1	22	4	3	5	1	3	1	3	1	1	1	0	2	2	0	5	3	1	0	8	0	0	4	5	1	9	18
LOC_Os03g30519	0.747762	19	25	9	0	11	6	6	4	5	4	4	6	7	6	8	3	13	15	1	6	1	3	1	3	2	2	1	2	2	2	4	1	1	0	0	7	5	6	3	4	7
LOC_Os07g46360	0.739789	947	875	731	818	894	890	420	360	392	0	0	0	0	0	0	0	0	0	0	0	0	0	0	0	1	0	0	0	0	2	0	0	0	0	0	0	0	0	0	947	1208
LOC_Os01g65730	0.73657	24	21	8	34	36	24	53	50	36	7	11	5	3	8	3	2	3	4	13	14	11	14	18	18	9	12	6	9	11	10	38	16	29	0	0	3	19	22	19	33	38
LOC_Os03g19960	0.732387	295	347	235	365	266	346	305	493	514	130	131	145	206	250	232	319	285	339	200	188	203	157	169	174	123	107	134	124	79	132	85	118	129	99	88	102	192	228	213	221	211
LOC_Os02g03070	0.727182	7	5	10	6	6	2	0	0	10	0	0	0	0	0	0	1	0	0	0	0	1	0	0	0	0	2	0	0	0	2	2	0	0	0	0	0	0	1	0	4	12
LOC_Os02g44220	0.724528	10	9	7	11	11	9	14	19	13	11	13	12	5	9	4	4	5	1	10	9	8	9	12	8	16	12	5	9	9	15	5	6	14	0	11	5	8	4	7	3	9
LOC_Os01g06020	0.724447	17	28	10	18	28	19	21	13	23	50	43	49	27	60	36	44	48	40	34	24	24	16	17	16	13	14	9	31	31	25	13	24	21	0	0	32	11	20	26	7	14
LOC_Os09g36990	0.706274	62	127	121	127	143	116	56	92	88	236	219	263	101	76	80	134	101	145	107	116	107	54	49	67	45	32	46	96	88	84	36	20	22	0	8	75	65	71	59	58	61

## Sheet: magenta
gene	correlation	dry_seed1	dry_seed2	dry_seed3	endosperm1	endosperm2	endosperm3	imbibed_seed1	imbibed_seed2	imbibed_seed3	shoot1	shoot2	shoot3	leaf_20days1	leaf_20days2	leaf_20days3	leaf_60days1	leaf_60days2	leaf_60days3	stem_60days1	stem_60days2	stem_60days3	root_5days1	root_5days2	root_5days3	root_60days1	root_60days2	root_60days3	husk1	husk2	husk3	anther1	anther2	anther3	mature_pollen1	mature_pollen2	mature_pollen3	pistil1	pistil2	pistil3	embryo1	embryo2
LOC_Os01g12830	0.943151	44	25	13	31	70	26	76	53	83	795	865	812	942	906	886	610	661	495	296	286	260	272	319	271	189	312	234	246	278	275	155	178	202	61	57	102	162	139	132	34	31
LOC_Os07g11000	0.924394	0	3	2	3	8	7	3	3	3	11	16	19	24	18	32	16	18	18	12	14	24	16	12	17	4	11	14	26	22	25	26	11	24	0	0	2	10	9	18	0	3
LOC_Os10g26400	0.905135	0	0	3	0	0	0	0	0	0	0	1	1	2	0	10	2	1	1	4	0	0	0	0	1	0	0	0	0	0	0	0	0	1	0	0	0	0	1	1	4	0
LOC_Os07g37290	0.875302	0	0	0	0	0	0	6	4	3	20	14	6	20	29	22	32	44	38	13	17	20	27	23	16	87	114	85	17	31	21	14	18	10	0	23	28	35	27	24	0	2
LOC_Os04g32110	0.875262	3	1	0	5	0	0	5	0	3	19	13	14	10	6	8	26	23	12	12	14	19	17	10	24	38	50	44	7	5	4	0	5	4	0	0	5	4	1	1	0	0
LOC_Os01g61120	0.865279	0	0	6	0	0	0	0	0	0	3	1	1	10	9	10	10	6	10	6	4	1	4	0	1	0	1	0	1	4	2	0	0	0	0	0	0	0	1	0	0	0
LOC_Os02g15880	0.86172	22	1	3	13	3	2	2	2	0	10	4	1	15	5	13	12	11	7	5	6	2	2	4	6	2	5	8	1	2	1	4	1	6	0	0	0	4	6	8	10	5
LOC_Os02g03840	0.859	2	0	0	0	0	0	2	0	0	7	10	15	5	0	0	4	0	0	5	2	2	40	13	18	6	2	0	58	38	34	43	11	14	0	0	0	0	1	2	0	0
LOC_Os12g18110	0.854848	19	4	12	2	8	11	31	43	26	0	1	3	12	13	22	16	5	10	10	12	18	3	4	1	6	10	5	16	16	35	29	16	16	0	27	10	25	9	19	1	8
LOC_Os03g47970	0.851636	2	0	2	5	3	6	10	13	16	22	26	32	41	37	55	73	54	50	33	32	35	16	21	24	27	20	17	24	50	38	35	23	18	8	53	53	20	16	25	4	8
LOC_Os06g39230	0.848885	0	1	0	0	0	1	3	1	3	76	82	90	2	0	0	14	25	11	65	61	42	12	14	13	14	21	19	86	150	110	58	39	53	0	15	25	94	116	130	0	2
LOC_Os01g47530	0.832147	49	44	36	40	48	25	63	32	39	161	114	140	732	643	710	338	349	323	161	151	207	110	111	137	334	373	400	162	135	145	339	392	442	30	366	271	152	147	149	49	36
LOC_Os03g45280	0.830506	49	33	43	58	115	49	285	266	244	606	736	568	3743	3815	3539	2819	3296	2621	1483	1590	1493	566	470	538	3913	4155	3667	3789	4252	3992	3884	3302	3572	1003	1887	1512	2412	2188	2501	61	59
LOC_Os08g31510	0.816459	0	5	2	3	0	3	2	0	3	0	1	0	0	0	0	0	0	0	0	1	1	1	0	0	1	0	0	0	0	0	0	0	0	15	0	0	0	0	0	0	1
LOC_Os07g07680	0.815243	2	0	3	3	0	3	0	0	5	3	1	3	0	3	4	3	5	3	2	5	2	2	2	0	2	1	1	8	4	3	1	4	2	0	0	3	5	9	11	10	8
LOC_Os02g14130	0.809028	0	3	0	0	0	0	3	7	3	15	12	4	9	18	15	11	9	4	15	11	20	10	12	8	16	12	12	9	23	13	8	12	7	0	0	10	11	6	14	0	2
LOC_Os03g44540	0.785614	2	0	0	0	0	0	0	1	3	56	58	44	27	38	28	26	28	26	23	19	23	38	41	55	10	8	6	2	3	7	2	6	3	0	0	9	6	5	3	4	2
LOC_Os08g06110	0.781798	179	182	231	174	233	189	196	196	151	691	646	667	6900	6911	6951	4138	4730	3971	1987	1931	1938	180	211	120	564	531	496	1700	1759	1590	521	607	575	433	316	1259	559	602	623	301	260
LOC_Os01g66360	0.776398	0	8	0	8	0	7	11	7	3	113	105	96	63	54	55	35	24	28	10	16	10	19	12	21	14	15	19	30	16	5	17	15	14	0	0	3	18	10	11	0	5
LOC_Os04g51390	0.772273	0	0	0	2	0	0	0	0	0	0	0	1	5	9	14	4	3	9	0	1	5	3	1	2	1	1	1	1	8	3	2	1	1	0	19	0	3	2	1	3	0
LOC_Os06g43660	0.771698	0	0	0	0	0	0	0	0	3	3	6	3	0	5	0	1	0	0	4	1	3	3	4	3	23	19	26	2	1	0	1	1	1	0	0	20	8	3	6	0	0
LOC_Os02g32610	0.7664	7	5	4	3	17	5	16	21	13	76	60	61	53	22	63	68	77	99	25	29	29	30	27	26	36	31	43	22	41	24	13	13	11	46	38	27	6	23	16	1	4
LOC_Os08g43580	0.758865	0	0	0	0	0	0	2	1	3	0	2	0	0	1	0	3	0	3	0	1	1	1	0	1	1	2	1	0	1	2	2	0	0	0	0	0	4	2	4	0	0
LOC_Os12g04220	0.758651	2	0	2	0	0	1	0	0	0	1	0	4	2	3	1	1	0	0	0	0	0	0	1	0	1	0	0	1	2	2	5	13	9	0	4	0	1	0	0	0	1
LOC_Os09g01960	0.757475	25	21	25	23	17	30	106	56	57	207	234	190	193	197	221	112	112	119	133	106	138	230	188	204	252	260	227	211	183	220	126	170	144	243	286	75	293	218	258	39	29
LOC_Os02g37834	0.746743	0	0	0	0	3	0	0	0	0	26	28	25	19	17	11	49	59	51	16	10	10	0	2	2	2	2	2	9	9	7	4	10	4	8	19	44	11	14	9	1	1
LOC_Os01g51410	0.743928	20	17	14	47	25	49	35	27	21	79	72	98	548	567	572	424	469	420	159	138	168	38	53	43	26	28	25	70	66	56	34	22	26	91	38	147	18	16	25	33	27
LOC_Os07g10460	0.734347	0	3	0	5	0	2	0	0	3	0	0	3	3	4	3	1	2	0	1	1	2	2	4	1	1	2	1	2	0	1	0	3	2	23	34	7	1	0	0	1	0
LOC_Os01g23710	0.728468	0	0	0	0	0	6	0	0	0	1	1	3	22	26	18	14	22	11	8	4	2	0	0	0	1	1	1	4	0	0	5	3	0	0	0	0	0	0	0	0	0
LOC_Os06g35770	0.726186	42	5	18	32	45	58	51	39	34	110	132	114	89	120	131	184	206	182	159	154	182	70	59	48	247	339	389	67	97	113	17	30	34	84	57	89	29	27	38	7	2
LOC_Os03g13274	0.722036	0	0	0	2	0	1	3	1	3	7	7	2	3	4	3	1	1	0	0	2	1	9	9	14	1	6	3	0	1	2	0	0	0	0	0	0	0	1	2	1	1
LOC_Os08g32720	0.715179	0	3	0	0	0	0	2	4	5	8	6	12	26	14	8	16	11	7	12	11	11	0	0	2	1	0	3	3	11	11	12	7	10	0	0	0	14	14	15	7	2
LOC_Os03g01940	0.710028	7	9	3	0	3	8	11	15	31	23	29	30	55	73	92	80	88	99	52	53	61	12	12	13	41	19	29	26	30	37	14	9	19	0	15	3	31	29	47	25	23
LOC_Os01g43390	0.70722	3	0	1	6	17	5	11	9	18	85	91	110	32	19	14	31	27	31	18	20	23	15	20	22	8	8	12	7	8	9	16	18	24	8	0	5	25	23	26	0	2
LOC_Os06g41390	0.706384	19	20	14	0	6	7	24	16	8	27	31	26	39	31	45	51	46	45	51	36	39	33	41	31	68	47	45	32	33	35	40	43	42	8	19	49	35	33	28	13	14
LOC_Os11g06390	0.704882	218	179	226	108	182	158	254	242	182	666	694	560	955	1016	906	808	752	703	720	741	662	780	797	728	371	426	376	510	599	491	295	264	279	631	450	620	794	750	790	374	508
LOC_Os06g05160	0.702395	0	1	0	2	3	2	5	1	0	1	0	0	3	1	4	1	1	0	0	0	1	1	0	1	0	0	4	1	0	0	2	0	0	0	4	0	1	0	0	4	2

## Sheet: pink
gene	correlation	dry_seed1	dry_seed2	dry_seed3	endosperm1	endosperm2	endosperm3	imbibed_seed1	imbibed_seed2	imbibed_seed3	shoot1	shoot2	shoot3	leaf_20days1	leaf_20days2	leaf_20days3	leaf_60days1	leaf_60days2	leaf_60days3	stem_60days1	stem_60days2	stem_60days3	root_5days1	root_5days2	root_5days3	root_60days1	root_60days2	root_60days3	husk1	husk2	husk3	anther1	anther2	anther3	mature_pollen1	mature_pollen2	mature_pollen3	pistil1	pistil2	pistil3	embryo1	embryo2
LOC_Os01g34060	0.947684	2	0	0	3	0	1	13	4	10	110	156	143	280	316	327	274	251	195	88	144	123	5	12	6	26	15	19	26	39	56	75	80	60	122	213	148	30	26	32	0	0
LOC_Os12g40840	0.863475	0	3	0	2	0	1	0	0	0	0	6	4	3	4	1	2	0	2	1	4	3	0	1	0	0	1	1	0	5	8	0	1	0	0	0	0	0	3	2	0	0
LOC_Os04g08350	0.862475	12	4	7	10	14	8	13	4	8	10	1	4	3	12	13	1	4	6	2	6	5	2	6	5	3	3	9	5	2	2	0	2	0	23	4	7	1	1	1	3	1
LOC_Os05g06660	0.861451	0	0	0	0	3	0	0	0	3	120	130	131	26	18	39	34	28	44	111	133	132	45	34	33	41	49	66	29	39	43	16	18	13	0	11	141	13	16	11	0	0
LOC_Os04g45070	0.852486	39	33	58	61	76	53	71	62	119	1394	1630	1459	1416	1648	1448	1631	1771	1905	1042	1253	1105	1076	1115	1131	579	549	647	657	695	669	282	237	296	160	282	900	157	174	160	36	55
LOC_Os08g40620	0.84623	46	39	28	52	95	48	63	48	49	108	141	142	450	430	482	414	395	399	223	254	236	196	147	172	212	273	230	115	168	141	363	403	394	160	457	246	109	114	98	36	41
LOC_Os05g05690	0.83831	2	1	0	0	0	2	0	0	0	3	1	1	0	3	4	2	0	4	0	0	0	0	2	0	1	2	1	0	0	0	0	0	1	8	11	3	0	0	0	1	1
LOC_Os09g22505	0.836084	10	16	12	11	14	9	51	64	68	49	61	70	104	175	161	93	121	118	55	72	81	31	37	23	33	48	40	45	63	52	40	37	39	0	8	34	45	66	60	10	19
LOC_Os10g35960	0.835338	10	19	25	8	6	9	0	6	3	0	4	4	2	1	1	6	4	3	1	3	4	1	1	0	1	2	0	3	0	2	9	4	9	0	0	5	3	1	0	12	11
LOC_Os12g08090	0.834	0	0	2	2	0	0	0	1	3	14	7	9	14	4	6	6	6	6	7	7	7	4	3	3	33	35	35	32	26	27	27	16	14	38	8	3	20	12	12	1	0
LOC_Os08g16914	0.824727	3	1	3	0	0	16	0	1	0	11	19	27	55	41	38	67	59	64	59	43	58	10	14	6	9	12	9	28	27	17	17	17	21	68	57	35	19	26	21	7	7
LOC_Os03g47740	0.820436	0	0	0	0	0	0	0	0	3	4	1	1	3	10	15	3	2	0	7	4	5	0	2	3	1	1	4	5	5	0	2	2	3	0	0	0	6	1	1	0	0
LOC_Os06g19200	0.815929	10	8	4	5	3	8	29	13	18	27	43	43	68	50	67	61	61	76	88	76	71	9	2	6	13	26	27	29	52	43	59	55	70	304	30	47	77	69	63	3	5
LOC_Os02g42290	0.815789	44	20	20	26	28	8	71	97	60	824	953	837	1090	1151	878	966	1019	818	417	421	380	148	156	160	119	95	105	214	231	269	152	178	139	220	164	264	188	173	188	16	24
LOC_Os02g44780	0.804876	0	0	0	0	0	0	0	0	0	3	4	1	0	0	0	5	1	4	0	0	0	0	0	0	4	2	2	0	0	0	0	2	2	0	0	0	0	1	3	0	3
LOC_Os03g60820	0.800777	0	0	0	0	0	0	0	0	0	0	2	0	14	3	0	4	3	3	7	5	10	1	0	0	2	5	1	1	6	5	2	3	4	0	0	14	0	0	0	0	0
LOC_Os06g38320	0.79385	7	9	7	3	11	6	13	24	26	50	32	48	46	64	56	48	42	39	39	38	35	26	31	37	13	12	20	33	41	21	16	20	24	0	0	35	12	10	17	7	12
LOC_Os01g66100	0.792158	5	3	2	3	3	2	0	0	0	4	0	4	7	5	4	2	2	4	4	2	2	2	5	3	1	1	3	4	2	0	1	4	2	8	23	3	3	2	2	0	2
LOC_Os12g35630	0.740842	2	0	2	5	3	1	0	7	0	337	391	382	55	74	57	60	54	60	35	31	26	6	6	10	2	3	2	43	22	27	6	6	6	0	0	3	22	19	22	0	0
LOC_Os02g03700	0.737601	2	4	0	2	0	6	8	10	8	8	16	14	26	13	11	52	34	34	40	43	35	9	12	13	18	15	14	65	37	28	3	1	2	0	0	123	9	10	5	0	2
LOC_Os05g35650	0.735416	2	0	2	0	3	0	0	0	0	0	0	1	0	0	0	0	1	0	1	2	1	0	1	2	1	0	1	0	3	2	3	1	0	0	0	0	3	4	3	0	0
LOC_Os03g57070	0.734727	0	0	0	0	0	0	2	3	5	1	1	4	2	1	6	5	3	9	1	3	2	1	1	1	0	0	0	0	0	1	2	1	0	0	0	2	0	0	2	6	1
LOC_Os03g62780	0.733853	0	1	3	0	3	6	0	0	0	61	69	79	341	324	370	221	240	223	55	44	39	1	1	2	1	0	0	19	24	18	71	70	54	0	282	107	2	11	6	0	2
LOC_Os04g52700	0.733196	12	7	20	13	20	20	13	6	10	7	7	4	7	14	13	1	6	8	0	3	2	2	1	1	3	4	7	2	1	3	5	9	2	0	0	11	3	1	4	1	4
LOC_Os03g20010	0.72648	14	7	13	16	50	10	13	24	8	72	97	81	213	257	201	308	253	213	61	71	80	43	28	35	15	14	12	67	69	61	21	24	18	46	19	105	36	26	31	3	13
LOC_Os10g42299	0.714521	27	15	14	32	25	12	40	63	39	30	20	20	0	3	4	4	4	3	4	6	10	97	98	103	37	31	22	20	13	18	150	114	106	547	442	124	16	8	6	19	26
LOC_Os02g55480	0.71328	3	3	10	0	0	0	3	0	0	1	1	1	0	1	0	3	4	0	0	1	2	1	0	0	1	2	1	0	0	1	0	1	1	0	0	0	0	0	0	0	2
LOC_Os02g57670	0.708577	0	0	0	2	0	0	0	1	0	101	93	72	29	29	22	28	29	19	2	5	1	4	3	2	1	0	1	18	23	13	3	0	3	0	0	12	10	7	7	0	0

## Sheet: red
gene	correlation	dry_seed1	dry_seed2	dry_seed3	endosperm1	endosperm2	endosperm3	imbibed_seed1	imbibed_seed2	imbibed_seed3	shoot1	shoot2	shoot3	leaf_20days1	leaf_20days2	leaf_20days3	leaf_60days1	leaf_60days2	leaf_60days3	stem_60days1	stem_60days2	stem_60days3	root_5days1	root_5days2	root_5days3	root_60days1	root_60days2	root_60days3	husk1	husk2	husk3	anther1	anther2	anther3	mature_pollen1	mature_pollen2	mature_pollen3	pistil1	pistil2	pistil3	embryo1	embryo2
LOC_Os01g16000	0.936683	3	1	7	5	0	4	3	1	8	0	1	0	0	0	4	1	0	0	0	0	1	1	6	4	3	1	0	1	0	0	2	0	0	0	0	0	1	1	1	3	2
LOC_Os01g55170	0.890276	2	5	7	0	0	3	14	1	0	0	0	0	0	0	0	0	0	0	1	0	1	0	0	0	1	0	0	0	0	2	2	0	2	0	0	1	0	0	0	4	5
LOC_Os05g30810	0.856895	0	0	1	5	0	2	5	1	0	1	1	1	5	4	6	1	3	5	0	0	1	2	2	4	1	2	4	1	1	1	0	1	1	8	4	5	1	1	1	1	0
LOC_Os10g41590	0.847237	142	89	156	116	87	138	85	83	101	63	60	60	63	51	63	71	65	81	64	58	82	64	54	55	43	54	64	45	66	52	76	67	61	0	19	21	84	86	72	167	195
LOC_Os11g05650	0.841809	157	162	123	181	191	125	141	103	130	70	67	57	44	49	36	36	45	46	64	52	42	89	86	72	65	65	43	111	136	96	63	70	71	0	38	38	112	85	96	428	327
LOC_Os06g46390	0.811465	12	24	23	44	39	31	27	28	23	10	5	6	20	15	13	1	7	7	12	13	11	9	13	9	5	4	10	4	7	13	12	10	10	0	0	0	17	15	12	13	8
LOC_Os07g47670	0.802914	8	4	23	42	6	13	10	2	0	0	0	0	0	0	0	0	0	0	0	0	2	0	1	1	0	0	0	1	0	1	0	3	0	0	0	0	0	0	1	27	5
LOC_Os06g29630	0.793702	5	7	6	27	8	2	3	0	0	0	0	0	0	0	0	0	3	0	1	0	0	2	2	0	0	0	0	0	0	0	0	1	0	0	0	0	1	0	2	13	12
LOC_Os06g12030	0.789801	39	99	72	45	56	57	13	28	18	0	1	4	2	5	1	16	14	18	10	8	6	5	8	8	18	9	5	13	4	19	11	13	8	0	30	3	22	16	20	54	45
LOC_Os04g43160	0.76653	370	413	551	349	398	617	452	544	587	40	67	60	41	32	31	49	62	50	15	12	16	81	77	56	171	215	206	44	63	57	11	14	12	0	30	0	50	63	54	42	39
LOC_Os01g01689	0.763322	157	118	123	90	64	65	48	25	21	19	29	25	17	18	20	36	34	16	32	39	40	25	21	18	54	40	27	33	51	58	36	24	32	0	0	8	57	47	45	183	116
LOC_Os05g32590	0.758365	57	76	48	55	42	28	39	44	52	20	17	20	14	23	18	16	27	22	16	14	17	17	21	15	15	14	16	15	13	19	11	17	11	0	50	8	41	32	35	98	116
LOC_Os01g16040	0.757856	7	7	11	18	6	6	3	2	3	0	0	0	2	0	0	0	0	0	0	0	0	0	0	0	0	1	0	0	0	0	0	1	0	0	0	0	0	0	0	6	0
LOC_Os03g52750	0.750691	2	5	8	0	6	8	13	5	8	1	0	3	0	4	0	0	1	2	2	2	2	2	2	0	1	2	2	0	1	1	3	3	3	0	0	1	2	2	2	7	3
LOC_Os01g03060	0.74849	0	0	5	5	0	3	0	0	3	0	1	1	0	3	1	0	0	2	1	0	2	0	0	0	0	0	1	1	0	1	0	1	1	8	4	1	1	0	0	0	1
LOC_Os08g32090	0.740317	3	8	0	0	0	0	11	4	5	3	7	9	0	0	1	0	3	4	4	4	4	2	4	2	3	3	4	9	11	5	4	11	2	0	0	0	7	5	5	3	19
LOC_Os06g30970	0.732369	1285	1577	1713	1714	1755	1866	1370	1620	1398	213	206	154	363	307	256	184	166	181	265	259	283	82	80	82	443	365	363	215	235	231	52	63	65	91	133	219	76	99	99	522	598
LOC_Os12g24080	0.730907	17	21	7	3	0	2	0	1	10	1	1	0	0	0	3	2	1	1	0	0	0	0	1	0	1	1	0	0	0	0	0	0	0	0	0	0	0	0	0	10	8
LOC_Os02g01940	0.730854	5	9	5	3	3	3	0	1	0	1	1	0	0	0	0	0	0	1	4	0	2	3	4	2	1	5	2	1	0	0	2	9	7	0	0	7	0	1	2	6	2
LOC_Os02g43519	0.725865	73	65	70	11	17	4	13	6	26	0	0	0	0	0	0	0	0	0	0	0	1	1	1	0	0	2	0	1	0	0	2	4	6	0	0	2	0	0	1	142	237
LOC_Os08g01180	0.722142	241	226	282	187	216	250	166	212	210	192	155	195	94	87	68	86	80	76	96	78	65	324	315	305	135	146	129	117	129	142	116	87	113	0	23	5	153	111	120	356	313
LOC_Os03g55240	0.700542	5	1	13	13	11	10	3	8	5	3	4	0	2	4	3	5	5	4	5	10	5	1	2	4	0	2	0	1	2	0	1	1	0	0	0	6	2	3	4	1	2
